# Supplementary material for: Integrated bioinformatics analysis reveals that EZH2-rich domains promote transcriptional repression in cervical cancer
Source: EXCLI J. 2022 Jun 23;21:852–68. doi: 10.17179/excli2022-5029 (PMC9489889; doi:10.17179/excli2022-5029)
Supplement: Supplementary data [file EXCLI-21-852-s-001.xlsx]

## Sheet: Supplementary Table 1
Raw data for Figure 3 - Significant peaks of EZH2 in HeLa-S3 identified by ChIP-seq. The coordinates of the peaks (Chr:start-end), and the EZH2 enrichment score are shown. *Chr:Chromosome
Supplementary Table 1: EZH2 Peaks in HeLa-S3
Chr	start	end	peaks	score
chr1	85722	88591	EZH2_peak_1	25
chr1	817317	818321	EZH2_peak_2	13
chr1	820744	821664	EZH2_peak_3	19
chr1	823797	824343	EZH2_peak_4	11
chr1	852373	853527	EZH2_peak_5	21
chr1	2364150	2365668	EZH2_peak_6	36
chr1	2373334	2373650	EZH2_peak_7	17
chr1	2377084	2377471	EZH2_peak_8	19
chr1	2504605	2506160	EZH2_peak_9	20
chr1	2549181	2555193	EZH2_peak_10	37
chr1	2556661	2558955	EZH2_peak_11	16
chr1	2583659	2588746	EZH2_peak_12	22
chr1	2619526	2623588	EZH2_peak_13	27
chr1	2619526	2623588	EZH2_peak_14	27
chr1	2628981	2629531	EZH2_peak_15	32
chr1	2694903	2695748	EZH2_peak_16	28
chr1	2718131	2725129	EZH2_peak_17	35
chr1	2729021	2736266	EZH2_peak_18	45
chr1	2738661	2746828	EZH2_peak_19	28
chr1	2748306	2759048	EZH2_peak_20	37
chr1	2760975	2803095	EZH2_peak_21	43
chr1	2760975	2803095	EZH2_peak_22	43
chr1	2760975	2803095	EZH2_peak_23	43
chr1	2760975	2803095	EZH2_peak_24	43
chr1	2804404	2810805	EZH2_peak_25	51
chr1	2804404	2810805	EZH2_peak_26	51
chr1	2815712	2827388	EZH2_peak_27	57
chr1	2815712	2827388	EZH2_peak_28	57
chr1	2829186	2831729	EZH2_peak_29	18
chr1	2833091	2854819	EZH2_peak_30	66
chr1	2859015	2871045	EZH2_peak_31	61
chr1	2877683	2881010	EZH2_peak_32	47
chr1	2883035	2890694	EZH2_peak_33	30
chr1	2883035	2890694	EZH2_peak_34	30
chr1	2883035	2890694	EZH2_peak_35	30
chr1	2896091	2910599	EZH2_peak_36	51
chr1	2896091	2910599	EZH2_peak_37	51
chr1	2914561	2924308	EZH2_peak_38	51
chr1	2929715	2941020	EZH2_peak_39	53
chr1	2944390	2962804	EZH2_peak_40	63
chr1	2970279	2977773	EZH2_peak_41	39
chr1	2980837	2983159	EZH2_peak_42	23
chr1	2990056	3004529	EZH2_peak_43	61
chr1	3005835	3029928	EZH2_peak_44	82
chr1	3031103	3078803	EZH2_peak_45	65
chr1	3031103	3078803	EZH2_peak_46	65
chr1	3085353	3092485	EZH2_peak_47	50
chr1	3099103	3128035	EZH2_peak_48	40
chr1	3099103	3128035	EZH2_peak_49	40
chr1	3099103	3128035	EZH2_peak_50	40
chr1	3129387	3169520	EZH2_peak_51	67
chr1	3129387	3169520	EZH2_peak_52	67
chr1	3129387	3169520	EZH2_peak_53	67
chr1	3129387	3169520	EZH2_peak_54	67
chr1	3172476	3215685	EZH2_peak_55	48
chr1	3172476	3215685	EZH2_peak_56	48
chr1	3172476	3215685	EZH2_peak_57	48
chr1	3217225	3221385	EZH2_peak_58	23
chr1	3222740	3223173	EZH2_peak_59	11
chr1	3229584	3230080	EZH2_peak_60	15
chr1	3238316	3250927	EZH2_peak_61	25
chr1	3238316	3250927	EZH2_peak_62	25
chr1	3254369	3259898	EZH2_peak_63	34
chr1	3264230	3269689	EZH2_peak_64	19
chr1	3264230	3269689	EZH2_peak_65	19
chr1	3272410	3287425	EZH2_peak_66	64
chr1	3289278	3294064	EZH2_peak_67	38
chr1	3297245	3322650	EZH2_peak_68	53
chr1	3297245	3322650	EZH2_peak_69	53
chr1	3297245	3322650	EZH2_peak_70	53
chr1	3326382	3333125	EZH2_peak_71	31
chr1	3326382	3333125	EZH2_peak_72	31
chr1	3335047	3343830	EZH2_peak_73	62
chr1	3348648	3349702	EZH2_peak_74	30
chr1	3357642	3360856	EZH2_peak_75	42
chr1	3624944	3629823	EZH2_peak_76	34
chr1	3671869	3673590	EZH2_peak_77	24
chr1	3676046	3683397	EZH2_peak_78	32
chr1	3676046	3683397	EZH2_peak_79	32
chr1	3831743	3836456	EZH2_peak_80	20
chr1	3837756	3840350	EZH2_peak_81	27
chr1	3842192	3843072	EZH2_peak_82	14
chr1	3995482	4009473	EZH2_peak_83	56
chr1	4012865	4020106	EZH2_peak_84	29
chr1	4033350	4034104	EZH2_peak_85	18
chr1	4039058	4048003	EZH2_peak_86	45
chr1	4039058	4048003	EZH2_peak_87	45
chr1	4052566	4066702	EZH2_peak_88	30
chr1	4068019	4074221	EZH2_peak_89	28
chr1	4068019	4074221	EZH2_peak_90	28
chr1	4075580	4077941	EZH2_peak_91	21
chr1	4075580	4077941	EZH2_peak_92	21
chr1	4080865	4084182	EZH2_peak_93	37
chr1	4085579	4090334	EZH2_peak_94	52
chr1	4092643	4093027	EZH2_peak_95	28
chr1	4103240	4123623	EZH2_peak_96	32
chr1	4103240	4123623	EZH2_peak_97	32
chr1	4103240	4123623	EZH2_peak_98	32
chr1	4103240	4123623	EZH2_peak_99	32
chr1	4130522	4135581	EZH2_peak_100	24
chr1	4142462	4150565	EZH2_peak_101	26
chr1	4160958	4162315	EZH2_peak_102	13
chr1	4165370	4171182	EZH2_peak_103	29
chr1	4173147	4174155	EZH2_peak_104	25
chr1	4175364	4183350	EZH2_peak_105	58
chr1	4186108	4195481	EZH2_peak_106	41
chr1	4198025	4202108	EZH2_peak_107	37
chr1	4205888	4214759	EZH2_peak_108	29
chr1	4216557	4222564	EZH2_peak_109	76
chr1	4216557	4222564	EZH2_peak_110	76
chr1	4223854	4228403	EZH2_peak_111	53
chr1	4230006	4234993	EZH2_peak_112	30
chr1	4238629	4240417	EZH2_peak_113	15
chr1	4241700	4245106	EZH2_peak_114	19
chr1	4253042	4253791	EZH2_peak_115	16
chr1	4270290	4273906	EZH2_peak_116	26
chr1	4278329	4283827	EZH2_peak_117	43
chr1	4288404	4294601	EZH2_peak_118	21
chr1	4288404	4294601	EZH2_peak_119	21
chr1	4332762	4337874	EZH2_peak_120	23
chr1	4359348	4360344	EZH2_peak_121	18
chr1	4370864	4372692	EZH2_peak_122	46
chr1	4384206	4385920	EZH2_peak_123	27
chr1	4389554	4391265	EZH2_peak_124	18
chr1	4401070	4402528	EZH2_peak_125	13
chr1	4410693	4414719	EZH2_peak_126	36
chr1	4416496	4422046	EZH2_peak_127	43
chr1	4456589	4459215	EZH2_peak_128	17
chr1	4483219	4483687	EZH2_peak_129	11
chr1	4494213	4495877	EZH2_peak_130	14
chr1	4499585	4504582	EZH2_peak_131	26
chr1	4506510	4511127	EZH2_peak_132	37
chr1	4519488	4522689	EZH2_peak_133	24
chr1	4525317	4531056	EZH2_peak_134	19
chr1	4550565	4552049	EZH2_peak_135	22
chr1	4555369	4557156	EZH2_peak_136	28
chr1	4562034	4564239	EZH2_peak_137	23
chr1	4565566	4567366	EZH2_peak_138	15
chr1	4575988	4578267	EZH2_peak_139	26
chr1	4586872	4590503	EZH2_peak_140	47
chr1	4628202	4631243	EZH2_peak_141	21
chr1	4646650	4657343	EZH2_peak_142	22
chr1	4659899	4666769	EZH2_peak_143	20
chr1	4659899	4666769	EZH2_peak_144	20
chr1	4671486	4676952	EZH2_peak_145	44
chr1	4683068	4684150	EZH2_peak_146	14
chr1	4685437	4688724	EZH2_peak_147	30
chr1	4693908	4694561	EZH2_peak_148	17
chr1	4700891	4701243	EZH2_peak_149	23
chr1	4724077	4725605	EZH2_peak_150	19
chr1	4734177	4742995	EZH2_peak_151	38
chr1	4734177	4742995	EZH2_peak_152	38
chr1	4745084	4747349	EZH2_peak_153	22
chr1	4751593	4761998	EZH2_peak_154	26
chr1	4751593	4761998	EZH2_peak_155	26
chr1	4767495	4767789	EZH2_peak_156	26
chr1	4772837	4775319	EZH2_peak_157	41
chr1	4779038	4781803	EZH2_peak_158	23
chr1	4782979	4785635	EZH2_peak_159	24
chr1	4787702	4794844	EZH2_peak_160	23
chr1	4796324	4799740	EZH2_peak_161	23
chr1	4805742	4809932	EZH2_peak_162	17
chr1	4805742	4809932	EZH2_peak_163	17
chr1	4828169	4839064	EZH2_peak_164	24
chr1	4846026	4847461	EZH2_peak_165	24
chr1	4848726	4851211	EZH2_peak_166	14
chr1	4891482	4892338	EZH2_peak_167	14
chr1	4907099	4907974	EZH2_peak_168	20
chr1	4953853	4956244	EZH2_peak_169	121
chr1	4973293	4974818	EZH2_peak_170	22
chr1	4993274	4994918	EZH2_peak_171	21
chr1	5026507	5027924	EZH2_peak_172	13
chr1	5036706	5037919	EZH2_peak_173	24
chr1	5045627	5046803	EZH2_peak_174	14
chr1	5284265	5289726	EZH2_peak_175	24
chr1	5298647	5299190	EZH2_peak_176	18
chr1	5326487	5328950	EZH2_peak_177	18
chr1	5337313	5338305	EZH2_peak_178	16
chr1	5353992	5357398	EZH2_peak_179	49
chr1	5366956	5367552	EZH2_peak_180	15
chr1	5369466	5371396	EZH2_peak_181	25
chr1	5372785	5373672	EZH2_peak_182	12
chr1	5436645	5437238	EZH2_peak_183	16
chr1	5440952	5443201	EZH2_peak_184	36
chr1	5444684	5445260	EZH2_peak_185	21
chr1	5447516	5450355	EZH2_peak_186	21
chr1	5451837	5453550	EZH2_peak_187	24
chr1	5473547	5476036	EZH2_peak_188	16
chr1	5478342	5495949	EZH2_peak_189	25
chr1	5501088	5505154	EZH2_peak_190	17
chr1	5506954	5516662	EZH2_peak_191	38
chr1	5517910	5520970	EZH2_peak_192	19
chr1	5517910	5520970	EZH2_peak_193	19
chr1	5526240	5528036	EZH2_peak_194	13
chr1	5530695	5533407	EZH2_peak_195	22
chr1	5534818	5545281	EZH2_peak_196	26
chr1	5549206	5574963	EZH2_peak_197	42
chr1	5582055	5588462	EZH2_peak_198	19
chr1	5623667	5626575	EZH2_peak_199	28
chr1	5632055	5632787	EZH2_peak_200	14
chr1	5634641	5636466	EZH2_peak_201	14
chr1	5642014	5646184	EZH2_peak_202	27
chr1	5660568	5663451	EZH2_peak_203	19
chr1	5660568	5663451	EZH2_peak_204	19
chr1	5674163	5681426	EZH2_peak_205	36
chr1	5684747	5686978	EZH2_peak_206	35
chr1	5696185	5701512	EZH2_peak_207	24
chr1	5703483	5705222	EZH2_peak_208	51
chr1	5709079	5713692	EZH2_peak_209	74
chr1	5725454	5725962	EZH2_peak_210	14
chr1	5729855	5732762	EZH2_peak_211	14
chr1	5742791	5746115	EZH2_peak_212	27
chr1	5748648	5760371	EZH2_peak_213	23
chr1	5748648	5760371	EZH2_peak_214	23
chr1	5748648	5760371	EZH2_peak_215	23
chr1	5748648	5760371	EZH2_peak_216	23
chr1	5761980	5766755	EZH2_peak_217	18
chr1	5761980	5766755	EZH2_peak_218	18
chr1	5775815	5791500	EZH2_peak_219	31
chr1	5775815	5791500	EZH2_peak_220	31
chr1	5775815	5791500	EZH2_peak_221	31
chr1	5794485	5798297	EZH2_peak_222	26
chr1	5800136	5819412	EZH2_peak_223	45
chr1	5800136	5819412	EZH2_peak_224	45
chr1	5820686	5821178	EZH2_peak_225	18
chr1	5823396	5831883	EZH2_peak_226	47
chr1	5833074	5836764	EZH2_peak_227	23
chr1	5842051	5843287	EZH2_peak_228	21
chr1	5845413	5847665	EZH2_peak_229	17
chr1	5856546	5859378	EZH2_peak_230	64
chr1	5860744	5861750	EZH2_peak_231	17
chr1	5866995	5869489	EZH2_peak_232	21
chr1	5870834	5883085	EZH2_peak_233	31
chr1	5870834	5883085	EZH2_peak_234	31
chr1	5870834	5883085	EZH2_peak_235	31
chr1	5886369	5889161	EZH2_peak_236	26
chr1	5894840	5903608	EZH2_peak_237	27
chr1	6225388	6227406	EZH2_peak_238	14
chr1	6624337	6625392	EZH2_peak_239	21
chr1	6766675	6768786	EZH2_peak_240	29
chr1	6821431	6822564	EZH2_peak_241	19
chr1	6994386	6996241	EZH2_peak_242	25
chr1	7067247	7069737	EZH2_peak_243	18
chr1	7122786	7126976	EZH2_peak_244	18
chr1	7135215	7135828	EZH2_peak_245	13
chr1	7145426	7148884	EZH2_peak_246	27
chr1	7150179	7151056	EZH2_peak_247	15
chr1	7152500	7161059	EZH2_peak_248	71
chr1	7152500	7161059	EZH2_peak_249	71
chr1	7167199	7168674	EZH2_peak_250	16
chr1	7675162	7693790	EZH2_peak_251	47
chr1	7675162	7693790	EZH2_peak_252	47
chr1	7675162	7693790	EZH2_peak_253	47
chr1	7731284	7742481	EZH2_peak_254	37
chr1	7744052	7752607	EZH2_peak_255	30
chr1	7744052	7752607	EZH2_peak_256	30
chr1	7759040	7763140	EZH2_peak_257	19
chr1	7759040	7763140	EZH2_peak_258	19
chr1	7770069	7771340	EZH2_peak_259	15
chr1	7772853	7783787	EZH2_peak_260	53
chr1	7784997	7788293	EZH2_peak_261	28
chr1	7791194	7795854	EZH2_peak_262	17
chr1	7797164	7799451	EZH2_peak_263	49
chr1	7812566	7814576	EZH2_peak_264	22
chr1	7911065	7911727	EZH2_peak_265	12
chr1	7940938	7942281	EZH2_peak_266	16
chr1	9261924	9263178	EZH2_peak_267	29
chr1	10830573	10832575	EZH2_peak_268	16
chr1	10846897	10848284	EZH2_peak_269	15
chr1	10853368	10855775	EZH2_peak_270	23
chr1	10859747	10860542	EZH2_peak_271	15
chr1	10866716	10867519	EZH2_peak_272	38
chr1	11002360	11002652	EZH2_peak_273	22
chr1	11367457	11377066	EZH2_peak_274	22
chr1	11383800	11386237	EZH2_peak_275	25
chr1	11387914	11390490	EZH2_peak_276	16
chr1	11397608	11406427	EZH2_peak_277	30
chr1	11410036	11410698	EZH2_peak_278	25
chr1	11415950	11421203	EZH2_peak_279	28
chr1	11429222	11434936	EZH2_peak_280	32
chr1	11429222	11434936	EZH2_peak_281	32
chr1	11436958	11440704	EZH2_peak_282	29
chr1	11441952	11479052	EZH2_peak_283	33
chr1	11441952	11479052	EZH2_peak_284	33
chr1	11441952	11479052	EZH2_peak_285	33
chr1	11480507	11529756	EZH2_peak_286	47
chr1	11480507	11529756	EZH2_peak_287	47
chr1	11480507	11529756	EZH2_peak_288	47
chr1	11534149	11535135	EZH2_peak_289	18
chr1	11538038	11538733	EZH2_peak_290	20
chr1	11544038	11552825	EZH2_peak_291	51
chr1	11554109	11561011	EZH2_peak_292	21
chr1	11580388	11582266	EZH2_peak_293	17
chr1	11585284	11592497	EZH2_peak_294	30
chr1	11596084	11609420	EZH2_peak_295	33
chr1	11596084	11609420	EZH2_peak_296	33
chr1	11596084	11609420	EZH2_peak_297	33
chr1	11610757	11611184	EZH2_peak_298	19
chr1	11615599	11648225	EZH2_peak_299	41
chr1	11653198	11662872	EZH2_peak_300	23
chr1	11664042	11665351	EZH2_peak_301	22
chr1	11671591	11679520	EZH2_peak_302	15
chr1	11671591	11679520	EZH2_peak_303	15
chr1	11681895	11691541	EZH2_peak_304	40
chr1	11694974	11696499	EZH2_peak_305	20
chr1	11697728	11702345	EZH2_peak_306	35
chr1	11919524	11920610	EZH2_peak_307	14
chr1	11929411	11929910	EZH2_peak_308	34
chr1	12600086	12601141	EZH2_peak_309	13
chr1	12733584	12735450	EZH2_peak_310	14
chr1	12744058	12749205	EZH2_peak_311	30
chr1	12753298	12756849	EZH2_peak_312	18
chr1	12776733	12777609	EZH2_peak_313	14
chr1	12780812	12781544	EZH2_peak_314	11
chr1	12784591	12786139	EZH2_peak_315	15
chr1	12794439	12797297	EZH2_peak_316	19
chr1	12805588	12805968	EZH2_peak_317	15
chr1	12813121	12821044	EZH2_peak_318	30
chr1	12830832	12840105	EZH2_peak_319	23
chr1	12841561	12842179	EZH2_peak_320	28
chr1	13782464	13783907	EZH2_peak_321	15
chr1	13785241	13788172	EZH2_peak_322	15
chr1	13789733	13791540	EZH2_peak_323	14
chr1	13793375	13797573	EZH2_peak_324	28
chr1	13793375	13797573	EZH2_peak_325	28
chr1	13802381	13803695	EZH2_peak_326	22
chr1	13804901	13806441	EZH2_peak_327	17
chr1	13810251	13827306	EZH2_peak_328	35
chr1	13830630	13839224	EZH2_peak_329	33
chr1	13841309	13844223	EZH2_peak_330	21
chr1	13847020	13848865	EZH2_peak_331	22
chr1	13855075	13859269	EZH2_peak_332	15
chr1	13855075	13859269	EZH2_peak_333	15
chr1	13862019	13866425	EZH2_peak_334	38
chr1	13868314	13868832	EZH2_peak_335	16
chr1	13870622	13874154	EZH2_peak_336	15
chr1	13882468	13883987	EZH2_peak_337	36
chr1	13885273	13891256	EZH2_peak_338	32
chr1	13902069	13918569	EZH2_peak_339	28
chr1	13902069	13918569	EZH2_peak_340	28
chr1	13902069	13918569	EZH2_peak_341	28
chr1	13920222	13926571	EZH2_peak_342	28
chr1	13920222	13926571	EZH2_peak_343	28
chr1	13943071	13945159	EZH2_peak_344	16
chr1	13963144	13964805	EZH2_peak_345	12
chr1	13988566	13992647	EZH2_peak_346	22
chr1	13997003	13999071	EZH2_peak_347	14
chr1	14009365	14009933	EZH2_peak_348	17
chr1	14018733	14022161	EZH2_peak_349	28
chr1	14018733	14022161	EZH2_peak_350	28
chr1	14027395	14029664	EZH2_peak_351	20
chr1	14031720	14035107	EZH2_peak_352	29
chr1	14036638	14042536	EZH2_peak_353	29
chr1	14044119	14049912	EZH2_peak_354	35
chr1	14052791	14055812	EZH2_peak_355	20
chr1	14052791	14055812	EZH2_peak_356	20
chr1	14057439	14071471	EZH2_peak_357	30
chr1	14057439	14071471	EZH2_peak_358	30
chr1	14150676	14151732	EZH2_peak_359	18
chr1	14202914	14205269	EZH2_peak_360	13
chr1	14214615	14215891	EZH2_peak_361	18
chr1	14227534	14228548	EZH2_peak_362	21
chr1	14259828	14261273	EZH2_peak_363	15
chr1	14271885	14274450	EZH2_peak_364	25
chr1	14279857	14281620	EZH2_peak_365	42
chr1	14285141	14287387	EZH2_peak_366	20
chr1	14292270	14293126	EZH2_peak_367	15
chr1	14300986	14304667	EZH2_peak_368	19
chr1	14403555	14404251	EZH2_peak_369	13
chr1	14450880	14451725	EZH2_peak_370	17
chr1	14453483	14454121	EZH2_peak_371	13
chr1	14468183	14469648	EZH2_peak_372	22
chr1	14509995	14512208	EZH2_peak_373	17
chr1	14569834	14570689	EZH2_peak_374	25
chr1	14579971	14582356	EZH2_peak_375	27
chr1	14585168	14589453	EZH2_peak_376	38
chr1	14590730	14592041	EZH2_peak_377	17
chr1	14604487	14605204	EZH2_peak_378	16
chr1	14619441	14620283	EZH2_peak_379	12
chr1	14691112	14696045	EZH2_peak_380	20
chr1	14691112	14696045	EZH2_peak_381	20
chr1	14736167	14738914	EZH2_peak_382	22
chr1	14763732	14765025	EZH2_peak_383	19
chr1	14776437	14777329	EZH2_peak_384	13
chr1	14782820	14783650	EZH2_peak_385	14
chr1	14810996	14812333	EZH2_peak_386	23
chr1	14829236	14831909	EZH2_peak_387	21
chr1	14833637	14835478	EZH2_peak_388	18
chr1	14838535	14839853	EZH2_peak_389	15
chr1	14848481	14849364	EZH2_peak_390	12
chr1	14852505	14853623	EZH2_peak_391	15
chr1	14864672	14874272	EZH2_peak_392	21
chr1	14864672	14874272	EZH2_peak_393	21
chr1	14875729	14883435	EZH2_peak_394	43
chr1	14894756	14899849	EZH2_peak_395	20
chr1	14903569	14906587	EZH2_peak_396	22
chr1	14914173	14919786	EZH2_peak_397	20
chr1	14914173	14919786	EZH2_peak_398	20
chr1	14927495	14929764	EZH2_peak_399	23
chr1	14939485	14940219	EZH2_peak_400	20
chr1	14941446	14945999	EZH2_peak_401	18
chr1	14951232	14955950	EZH2_peak_402	22
chr1	14957697	14960087	EZH2_peak_403	19
chr1	14963622	14964846	EZH2_peak_404	15
chr1	14980506	15001023	EZH2_peak_405	33
chr1	14980506	15001023	EZH2_peak_406	33
chr1	14980506	15001023	EZH2_peak_407	33
chr1	15013208	15013622	EZH2_peak_408	13
chr1	15015073	15021441	EZH2_peak_409	28
chr1	15024650	15027266	EZH2_peak_410	29
chr1	15033474	15036539	EZH2_peak_411	16
chr1	15038186	15039734	EZH2_peak_412	18
chr1	15041611	15047628	EZH2_peak_413	17
chr1	15041611	15047628	EZH2_peak_414	17
chr1	15050865	15053160	EZH2_peak_415	20
chr1	15055333	15056012	EZH2_peak_416	14
chr1	15057920	15068561	EZH2_peak_417	30
chr1	15057920	15068561	EZH2_peak_418	30
chr1	15081367	15091566	EZH2_peak_419	34
chr1	15095132	15100076	EZH2_peak_420	19
chr1	15105562	15106845	EZH2_peak_421	16
chr1	15109532	15118947	EZH2_peak_422	21
chr1	15109532	15118947	EZH2_peak_423	21
chr1	15120179	15131324	EZH2_peak_424	29
chr1	15135514	15138933	EZH2_peak_425	25
chr1	15151061	15155154	EZH2_peak_426	26
chr1	15158055	15163199	EZH2_peak_427	52
chr1	15164394	15166839	EZH2_peak_428	16
chr1	15172730	15176195	EZH2_peak_429	17
chr1	15178015	15178390	EZH2_peak_430	15
chr1	15181199	15192775	EZH2_peak_431	31
chr1	15181199	15192775	EZH2_peak_432	31
chr1	15196182	15196563	EZH2_peak_433	14
chr1	15200218	15203069	EZH2_peak_434	14
chr1	15204889	15212099	EZH2_peak_435	30
chr1	15214030	15221651	EZH2_peak_436	53
chr1	15226207	15230581	EZH2_peak_437	24
chr1	15226207	15230581	EZH2_peak_438	24
chr1	15232789	15234283	EZH2_peak_439	20
chr1	15236275	15236866	EZH2_peak_440	15
chr1	15251657	15274755	EZH2_peak_441	37
chr1	15251657	15274755	EZH2_peak_442	37
chr1	15276238	15278319	EZH2_peak_443	15
chr1	15284495	15286519	EZH2_peak_444	20
chr1	15288420	15288813	EZH2_peak_445	17
chr1	15291205	15294117	EZH2_peak_446	20
chr1	15306027	15307908	EZH2_peak_447	21
chr1	15314027	15318619	EZH2_peak_448	27
chr1	15314027	15318619	EZH2_peak_449	27
chr1	15320553	15320845	EZH2_peak_450	21
chr1	15322418	15324479	EZH2_peak_451	22
chr1	15326660	15328140	EZH2_peak_452	18
chr1	15329692	15344098	EZH2_peak_453	31
chr1	15346511	15348421	EZH2_peak_454	24
chr1	15349756	15351441	EZH2_peak_455	14
chr1	15352807	15354564	EZH2_peak_456	19
chr1	15352807	15354564	EZH2_peak_457	19
chr1	15359619	15363558	EZH2_peak_458	16
chr1	15378405	15383694	EZH2_peak_459	29
chr1	15405401	15406201	EZH2_peak_460	18
chr1	15409757	15411325	EZH2_peak_461	17
chr1	15424884	15428463	EZH2_peak_462	50
chr1	15442400	15445744	EZH2_peak_463	15
chr1	15471372	15472273	EZH2_peak_464	22
chr1	15573953	15578699	EZH2_peak_465	17
chr1	15573953	15578699	EZH2_peak_466	17
chr1	16849420	16850054	EZH2_peak_467	15
chr1	17053804	17054454	EZH2_peak_468	23
chr1	17205751	17206501	EZH2_peak_469	15
chr1	17211836	17213760	EZH2_peak_470	25
chr1	17215576	17216892	EZH2_peak_471	13
chr1	18067288	18067622	EZH2_peak_472	20
chr1	18069158	18072411	EZH2_peak_473	17
chr1	18160383	18161049	EZH2_peak_474	12
chr1	18171643	18174209	EZH2_peak_475	23
chr1	18180010	18180935	EZH2_peak_476	22
chr1	18212527	18218383	EZH2_peak_477	31
chr1	18212527	18218383	EZH2_peak_478	31
chr1	18224894	18228599	EZH2_peak_479	32
chr1	18233863	18243463	EZH2_peak_480	22
chr1	18251018	18255961	EZH2_peak_481	18
chr1	18258693	18261860	EZH2_peak_482	34
chr1	18264424	18266904	EZH2_peak_483	22
chr1	18272698	18280393	EZH2_peak_484	28
chr1	18272698	18280393	EZH2_peak_485	28
chr1	18286658	18290437	EZH2_peak_486	17
chr1	18296145	18296702	EZH2_peak_487	35
chr1	18298614	18303620	EZH2_peak_488	28
chr1	18320237	18323093	EZH2_peak_489	21
chr1	18328768	18334968	EZH2_peak_490	21
chr1	18339810	18349759	EZH2_peak_491	30
chr1	18351792	18361206	EZH2_peak_492	41
chr1	18351792	18361206	EZH2_peak_493	41
chr1	18366969	18373963	EZH2_peak_494	22
chr1	18376673	18381214	EZH2_peak_495	17
chr1	18382901	18385823	EZH2_peak_496	40
chr1	18398586	18407707	EZH2_peak_497	23
chr1	18398586	18407707	EZH2_peak_498	23
chr1	18398586	18407707	EZH2_peak_499	23
chr1	18409921	18411024	EZH2_peak_500	13
chr1	18414710	18415684	EZH2_peak_501	14
chr1	18422294	18423450	EZH2_peak_502	20
chr1	18426438	18427414	EZH2_peak_503	19
chr1	18440899	18448474	EZH2_peak_504	15
chr1	18440899	18448474	EZH2_peak_505	15
chr1	18440899	18448474	EZH2_peak_506	15
chr1	18453873	18461445	EZH2_peak_507	33
chr1	18464627	18465466	EZH2_peak_508	19
chr1	18466802	18479228	EZH2_peak_509	25
chr1	18466802	18479228	EZH2_peak_510	25
chr1	18480408	18485633	EZH2_peak_511	60
chr1	18487160	18518906	EZH2_peak_512	63
chr1	18487160	18518906	EZH2_peak_513	63
chr1	18520347	18529627	EZH2_peak_514	75
chr1	18535330	18542538	EZH2_peak_515	20
chr1	18546640	18553379	EZH2_peak_516	44
chr1	18563927	18566628	EZH2_peak_517	23
chr1	18568221	18571078	EZH2_peak_518	20
chr1	18573176	18577930	EZH2_peak_519	27
chr1	18587526	18592259	EZH2_peak_520	44
chr1	18600878	18604187	EZH2_peak_521	36
chr1	18605382	18626846	EZH2_peak_522	56
chr1	18630025	18631001	EZH2_peak_523	13
chr1	18633118	18641517	EZH2_peak_524	35
chr1	18633118	18641517	EZH2_peak_525	35
chr1	18653315	18656528	EZH2_peak_526	25
chr1	18657950	18662707	EZH2_peak_527	21
chr1	18678311	18679673	EZH2_peak_528	16
chr1	18681306	18683122	EZH2_peak_529	23
chr1	18685074	18696484	EZH2_peak_530	25
chr1	18685074	18696484	EZH2_peak_531	25
chr1	18711544	18718490	EZH2_peak_532	21
chr1	18711544	18718490	EZH2_peak_533	21
chr1	18719783	18725970	EZH2_peak_534	27
chr1	18730520	18733537	EZH2_peak_535	17
chr1	18735007	18738391	EZH2_peak_536	20
chr1	18742876	18744707	EZH2_peak_537	15
chr1	18746067	18746508	EZH2_peak_538	13
chr1	18747709	18749676	EZH2_peak_539	30
chr1	18755910	18757348	EZH2_peak_540	17
chr1	18765740	18771267	EZH2_peak_541	22
chr1	18772938	18777011	EZH2_peak_542	18
chr1	18784943	18786854	EZH2_peak_543	26
chr1	18816531	18816968	EZH2_peak_544	11
chr1	18818795	18820597	EZH2_peak_545	18
chr1	18835699	18839404	EZH2_peak_546	20
chr1	18853851	18856506	EZH2_peak_547	15
chr1	18861009	18865409	EZH2_peak_548	58
chr1	18867281	18870190	EZH2_peak_549	28
chr1	18871569	18888552	EZH2_peak_550	43
chr1	18871569	18888552	EZH2_peak_551	43
chr1	18890335	18893004	EZH2_peak_552	25
chr1	18894985	18903984	EZH2_peak_553	44
chr1	18912780	18914571	EZH2_peak_554	22
chr1	18920915	18922001	EZH2_peak_555	32
chr1	18923679	18924282	EZH2_peak_556	21
chr1	18925468	18926683	EZH2_peak_557	20
chr1	18929911	18933362	EZH2_peak_558	21
chr1	18935496	18936053	EZH2_peak_559	16
chr1	18938026	18940040	EZH2_peak_560	48
chr1	18944608	18946493	EZH2_peak_561	16
chr1	18948162	18950409	EZH2_peak_562	23
chr1	18951670	18955393	EZH2_peak_563	27
chr1	18959852	18969915	EZH2_peak_564	57
chr1	18959852	18969915	EZH2_peak_565	57
chr1	19009531	19014309	EZH2_peak_566	31
chr1	19016757	19070882	EZH2_peak_567	35
chr1	19016757	19070882	EZH2_peak_568	35
chr1	19016757	19070882	EZH2_peak_569	35
chr1	19016757	19070882	EZH2_peak_570	35
chr1	19016757	19070882	EZH2_peak_571	35
chr1	19016757	19070882	EZH2_peak_572	35
chr1	19016757	19070882	EZH2_peak_573	35
chr1	19016757	19070882	EZH2_peak_574	35
chr1	19016757	19070882	EZH2_peak_575	35
chr1	19073570	19075752	EZH2_peak_576	26
chr1	19086657	19097803	EZH2_peak_577	41
chr1	19099604	19101923	EZH2_peak_578	18
chr1	19103098	19109547	EZH2_peak_579	34
chr1	19113399	19121510	EZH2_peak_580	22
chr1	19113399	19121510	EZH2_peak_581	22
chr1	19113399	19121510	EZH2_peak_582	22
chr1	19122981	19123273	EZH2_peak_583	16
chr1	19127364	19131610	EZH2_peak_584	47
chr1	19137354	19150250	EZH2_peak_585	29
chr1	19137354	19150250	EZH2_peak_586	29
chr1	19137354	19150250	EZH2_peak_587	29
chr1	19160496	19163140	EZH2_peak_588	33
chr1	19176050	19181993	EZH2_peak_589	27
chr1	19186467	19195226	EZH2_peak_590	43
chr1	19186467	19195226	EZH2_peak_591	43
chr1	19286510	19287115	EZH2_peak_592	18
chr1	19299829	19302610	EZH2_peak_593	19
chr1	19307886	19308235	EZH2_peak_594	24
chr1	19312070	19313466	EZH2_peak_595	16
chr1	19354744	19356689	EZH2_peak_596	28
chr1	19358215	19360952	EZH2_peak_597	15
chr1	19358215	19360952	EZH2_peak_598	15
chr1	19362452	19369349	EZH2_peak_599	24
chr1	19362452	19369349	EZH2_peak_600	24
chr1	20254418	20254761	EZH2_peak_601	13
chr1	20273167	20273885	EZH2_peak_602	14
chr1	20281578	20284678	EZH2_peak_603	20
chr1	20290792	20295076	EZH2_peak_604	30
chr1	20290792	20295076	EZH2_peak_605	30
chr1	20296523	20298401	EZH2_peak_606	21
chr1	20299970	20309995	EZH2_peak_607	24
chr1	20299970	20309995	EZH2_peak_608	24
chr1	20313731	20317640	EZH2_peak_609	25
chr1	20336810	20337907	EZH2_peak_610	14
chr1	20354725	20361280	EZH2_peak_611	31
chr1	20366386	20372995	EZH2_peak_612	22
chr1	20366386	20372995	EZH2_peak_613	22
chr1	20379106	20382821	EZH2_peak_614	37
chr1	20379106	20382821	EZH2_peak_615	37
chr1	20392232	20402021	EZH2_peak_616	53
chr1	20403337	20408159	EZH2_peak_617	25
chr1	20409577	20413144	EZH2_peak_618	23
chr1	20409577	20413144	EZH2_peak_619	23
chr1	20416286	20423680	EZH2_peak_620	25
chr1	20425064	20426366	EZH2_peak_621	12
chr1	20441123	20451934	EZH2_peak_622	35
chr1	20441123	20451934	EZH2_peak_623	35
chr1	20460042	20461133	EZH2_peak_624	30
chr1	20462873	20465082	EZH2_peak_625	14
chr1	20467793	20470069	EZH2_peak_626	15
chr1	20475923	20476301	EZH2_peak_627	13
chr1	20489978	20492344	EZH2_peak_628	17
chr1	20493833	20495246	EZH2_peak_629	13
chr1	20500560	20505763	EZH2_peak_630	20
chr1	20510356	20522194	EZH2_peak_631	26
chr1	20527324	20530411	EZH2_peak_632	28
chr1	20532332	20535308	EZH2_peak_633	14
chr1	20537776	20538220	EZH2_peak_634	15
chr1	20539504	20543483	EZH2_peak_635	28
chr1	20544863	20569436	EZH2_peak_636	29
chr1	20544863	20569436	EZH2_peak_637	29
chr1	20571501	20573736	EZH2_peak_638	14
chr1	20575521	20582503	EZH2_peak_639	17
chr1	20575521	20582503	EZH2_peak_640	17
chr1	20584413	20588093	EZH2_peak_641	22
chr1	20584413	20588093	EZH2_peak_642	22
chr1	20592049	20593372	EZH2_peak_643	16
chr1	20594740	20598565	EZH2_peak_644	14
chr1	20601694	20604641	EZH2_peak_645	32
chr1	20607959	20609848	EZH2_peak_646	14
chr1	20614301	20621717	EZH2_peak_647	26
chr1	20614301	20621717	EZH2_peak_648	26
chr1	20614301	20621717	EZH2_peak_649	26
chr1	20623260	20632048	EZH2_peak_650	31
chr1	20634494	20635608	EZH2_peak_651	25
chr1	20636979	20650427	EZH2_peak_652	57
chr1	20651824	20654928	EZH2_peak_653	19
chr1	20651824	20654928	EZH2_peak_654	19
chr1	20657453	20664573	EZH2_peak_655	20
chr1	20657453	20664573	EZH2_peak_656	20
chr1	20666839	20668042	EZH2_peak_657	28
chr1	20671957	20672872	EZH2_peak_658	14
chr1	20679199	20679697	EZH2_peak_659	16
chr1	20680920	20681526	EZH2_peak_660	20
chr1	20683077	20689102	EZH2_peak_661	24
chr1	20693813	20698357	EZH2_peak_662	17
chr1	20700653	20705950	EZH2_peak_663	17
chr1	20700653	20705950	EZH2_peak_664	17
chr1	20709900	20717777	EZH2_peak_665	46
chr1	20725762	20733550	EZH2_peak_666	67
chr1	20725762	20733550	EZH2_peak_667	67
chr1	20735792	20737286	EZH2_peak_668	16
chr1	20744528	20746810	EZH2_peak_669	15
chr1	20757114	20761909	EZH2_peak_670	18
chr1	20767368	20768962	EZH2_peak_671	14
chr1	20773163	20777842	EZH2_peak_672	29
chr1	20781725	20788991	EZH2_peak_673	23
chr1	20790605	20794813	EZH2_peak_674	17
chr1	20800848	20801475	EZH2_peak_675	23
chr1	20802801	20803644	EZH2_peak_676	40
chr1	20812419	20813204	EZH2_peak_677	47
chr1	20815353	20816054	EZH2_peak_678	19
chr1	20856159	20857704	EZH2_peak_679	11
chr1	20868904	20869478	EZH2_peak_680	12
chr1	21856256	21858208	EZH2_peak_681	18
chr1	21985497	21986411	EZH2_peak_682	18
chr1	22470345	22470866	EZH2_peak_683	37
chr1	22508233	22509312	EZH2_peak_684	32
chr1	22510654	22514953	EZH2_peak_685	23
chr1	22510654	22514953	EZH2_peak_686	23
chr1	22522510	22525919	EZH2_peak_687	21
chr1	22530397	22532030	EZH2_peak_688	28
chr1	22534544	22555108	EZH2_peak_689	75
chr1	22534544	22555108	EZH2_peak_690	75
chr1	22534544	22555108	EZH2_peak_691	75
chr1	22534544	22555108	EZH2_peak_692	75
chr1	22562342	22564150	EZH2_peak_693	17
chr1	22569161	22580289	EZH2_peak_694	41
chr1	22581768	22590561	EZH2_peak_695	19
chr1	22592599	22598055	EZH2_peak_696	22
chr1	22602111	22605180	EZH2_peak_697	51
chr1	22602111	22605180	EZH2_peak_698	51
chr1	22608466	22610087	EZH2_peak_699	19
chr1	22620671	22624681	EZH2_peak_700	25
chr1	22634730	22636691	EZH2_peak_701	14
chr1	22638210	22639983	EZH2_peak_702	24
chr1	22644559	22649449	EZH2_peak_703	25
chr1	22666908	22679029	EZH2_peak_704	41
chr1	22666908	22679029	EZH2_peak_705	41
chr1	22683430	22698609	EZH2_peak_706	51
chr1	22702003	22702836	EZH2_peak_707	30
chr1	22708519	22711100	EZH2_peak_708	14
chr1	22712340	22732748	EZH2_peak_709	31
chr1	22712340	22732748	EZH2_peak_710	31
chr1	22712340	22732748	EZH2_peak_711	31
chr1	22742979	22747734	EZH2_peak_712	25
chr1	22750541	22751985	EZH2_peak_713	11
chr1	22871422	22874949	EZH2_peak_714	29
chr1	22877063	22882365	EZH2_peak_715	27
chr1	22883584	22889363	EZH2_peak_716	40
chr1	22891305	22892894	EZH2_peak_717	20
chr1	22895790	22896840	EZH2_peak_718	13
chr1	22898978	22902799	EZH2_peak_719	24
chr1	22913420	22919894	EZH2_peak_720	23
chr1	22913420	22919894	EZH2_peak_721	23
chr1	22913420	22919894	EZH2_peak_722	23
chr1	22921307	22922621	EZH2_peak_723	19
chr1	22924311	22927148	EZH2_peak_724	25
chr1	22928418	22934101	EZH2_peak_725	43
chr1	22935353	22936350	EZH2_peak_726	18
chr1	22937901	22938485	EZH2_peak_727	24
chr1	22939879	22951161	EZH2_peak_728	44
chr1	22952335	22963891	EZH2_peak_729	30
chr1	22952335	22963891	EZH2_peak_730	30
chr1	22968194	22975637	EZH2_peak_731	17
chr1	22976877	22988348	EZH2_peak_732	18
chr1	22976877	22988348	EZH2_peak_733	18
chr1	22976877	22988348	EZH2_peak_734	18
chr1	22989632	23002167	EZH2_peak_735	28
chr1	22989632	23002167	EZH2_peak_736	28
chr1	23010929	23012508	EZH2_peak_737	28
chr1	23251747	23254943	EZH2_peak_738	15
chr1	24008954	24009289	EZH2_peak_739	15
chr1	24912089	24912542	EZH2_peak_740	14
chr1	25258965	25259517	EZH2_peak_741	33
chr1	25368640	25370382	EZH2_peak_742	20
chr1	25377571	25381817	EZH2_peak_743	21
chr1	25383629	25384411	EZH2_peak_744	14
chr1	25458159	25458463	EZH2_peak_745	24
chr1	25465043	25469339	EZH2_peak_746	44
chr1	25473877	25476546	EZH2_peak_747	24
chr1	25479974	25482239	EZH2_peak_748	32
chr1	25485584	25488430	EZH2_peak_749	19
chr1	25518151	25520071	EZH2_peak_750	18
chr1	25945935	25947541	EZH2_peak_751	17
chr1	25967349	25968997	EZH2_peak_752	26
chr1	26003064	26004747	EZH2_peak_753	23
chr1	26082769	26084792	EZH2_peak_754	19
chr1	26739245	26741984	EZH2_peak_755	13
chr1	27282486	27282931	EZH2_peak_756	13
chr1	29562263	29565730	EZH2_peak_757	30
chr1	29660978	29661433	EZH2_peak_758	20
chr1	29663606	29664428	EZH2_peak_759	14
chr1	29665896	29673157	EZH2_peak_760	24
chr1	29680743	29683224	EZH2_peak_761	19
chr1	29685242	29686093	EZH2_peak_762	18
chr1	29687337	29690411	EZH2_peak_763	25
chr1	29692984	29699922	EZH2_peak_764	25
chr1	29708827	29711781	EZH2_peak_765	17
chr1	29713321	29714770	EZH2_peak_766	26
chr1	29734795	29737545	EZH2_peak_767	17
chr1	29739019	29740772	EZH2_peak_768	15
chr1	29747015	29747666	EZH2_peak_769	16
chr1	29760560	29770166	EZH2_peak_770	33
chr1	29771480	29772717	EZH2_peak_771	22
chr1	29773951	29778126	EZH2_peak_772	16
chr1	29779761	29780222	EZH2_peak_773	15
chr1	29783049	29786806	EZH2_peak_774	55
chr1	29796727	29803235	EZH2_peak_775	86
chr1	29805418	29806292	EZH2_peak_776	16
chr1	29813078	29818517	EZH2_peak_777	15
chr1	29823740	29827819	EZH2_peak_778	40
chr1	29829623	29836848	EZH2_peak_779	29
chr1	29829623	29836848	EZH2_peak_780	29
chr1	29842162	29842630	EZH2_peak_781	14
chr1	29845913	29847535	EZH2_peak_782	16
chr1	29849914	29850634	EZH2_peak_783	15
chr1	29851826	29854190	EZH2_peak_784	22
chr1	29864364	29866311	EZH2_peak_785	21
chr1	30056421	30057605	EZH2_peak_786	15
chr1	30060829	30061164	EZH2_peak_787	11
chr1	30064102	30065472	EZH2_peak_788	17
chr1	30083999	30084538	EZH2_peak_789	12
chr1	30156609	30165914	EZH2_peak_790	20
chr1	30156609	30165914	EZH2_peak_791	20
chr1	30172455	30173235	EZH2_peak_792	27
chr1	30176255	30177023	EZH2_peak_793	24
chr1	30212864	30216362	EZH2_peak_794	23
chr1	30220703	30222622	EZH2_peak_795	16
chr1	30227785	30229652	EZH2_peak_796	14
chr1	30231662	30233353	EZH2_peak_797	16
chr1	30234575	30235801	EZH2_peak_798	17
chr1	30239554	30242175	EZH2_peak_799	18
chr1	30251758	30252494	EZH2_peak_800	21
chr1	30254770	30261235	EZH2_peak_801	64
chr1	30273663	30278681	EZH2_peak_802	30
chr1	30298767	30304900	EZH2_peak_803	29
chr1	30306964	30308515	EZH2_peak_804	18
chr1	30326656	30331252	EZH2_peak_805	25
chr1	30349263	30354561	EZH2_peak_806	26
chr1	30349263	30354561	EZH2_peak_807	26
chr1	30362280	30363162	EZH2_peak_808	14
chr1	30368050	30373803	EZH2_peak_809	21
chr1	30379219	30384032	EZH2_peak_810	43
chr1	30388601	30388924	EZH2_peak_811	15
chr1	30392953	30393245	EZH2_peak_812	17
chr1	30401520	30406101	EZH2_peak_813	19
chr1	30418379	30420765	EZH2_peak_814	20
chr1	30443417	30444984	EZH2_peak_815	24
chr1	30455957	30458384	EZH2_peak_816	15
chr1	30473180	30474138	EZH2_peak_817	15
chr1	30475991	30483763	EZH2_peak_818	18
chr1	30475991	30483763	EZH2_peak_819	18
chr1	30506196	30508106	EZH2_peak_820	24
chr1	30517026	30518061	EZH2_peak_821	15
chr1	30519337	30520807	EZH2_peak_822	15
chr1	30523559	30529967	EZH2_peak_823	34
chr1	30540872	30542878	EZH2_peak_824	16
chr1	30572137	30577081	EZH2_peak_825	17
chr1	30578755	30587304	EZH2_peak_826	42
chr1	30578755	30587304	EZH2_peak_827	42
chr1	30589121	30595395	EZH2_peak_828	31
chr1	30603715	30605550	EZH2_peak_829	14
chr1	30606737	30608560	EZH2_peak_830	17
chr1	30610275	30614845	EZH2_peak_831	31
chr1	30618620	30620080	EZH2_peak_832	15
chr1	30633424	30639903	EZH2_peak_833	30
chr1	30651992	30654130	EZH2_peak_834	21
chr1	30671476	30671869	EZH2_peak_835	18
chr1	30678474	30687850	EZH2_peak_836	33
chr1	30689485	30692409	EZH2_peak_837	18
chr1	30698262	30708856	EZH2_peak_838	25
chr1	30698262	30708856	EZH2_peak_839	25
chr1	30698262	30708856	EZH2_peak_840	25
chr1	30711739	30713425	EZH2_peak_841	24
chr1	30714610	30716633	EZH2_peak_842	30
chr1	30718324	30725274	EZH2_peak_843	25
chr1	30727075	30733483	EZH2_peak_844	32
chr1	30739980	30744536	EZH2_peak_845	26
chr1	30748959	30752189	EZH2_peak_846	20
chr1	30775381	30776257	EZH2_peak_847	17
chr1	30780034	30780913	EZH2_peak_848	16
chr1	30783770	30788629	EZH2_peak_849	32
chr1	30789881	30803259	EZH2_peak_850	25
chr1	30789881	30803259	EZH2_peak_851	25
chr1	30820213	30821285	EZH2_peak_852	12
chr1	30836059	30836627	EZH2_peak_853	11
chr1	30840341	30848425	EZH2_peak_854	30
chr1	30849679	30854307	EZH2_peak_855	21
chr1	30874263	30878109	EZH2_peak_856	33
chr1	30883845	30886784	EZH2_peak_857	39
chr1	30891346	30894189	EZH2_peak_858	17
chr1	30895885	30897932	EZH2_peak_859	19
chr1	30905535	30906090	EZH2_peak_860	14
chr1	30919034	30919971	EZH2_peak_861	21
chr1	30921394	30921964	EZH2_peak_862	12
chr1	30932616	30933547	EZH2_peak_863	32
chr1	30939333	30939945	EZH2_peak_864	16
chr1	30945352	30949388	EZH2_peak_865	16
chr1	30973045	30982659	EZH2_peak_866	21
chr1	30973045	30982659	EZH2_peak_867	21
chr1	30984600	30987606	EZH2_peak_868	28
chr1	30997803	30999434	EZH2_peak_869	14
chr1	31012690	31013197	EZH2_peak_870	15
chr1	31033865	31035076	EZH2_peak_871	22
chr1	31042797	31044382	EZH2_peak_872	14
chr1	31046596	31049686	EZH2_peak_873	16
chr1	31068582	31073840	EZH2_peak_874	18
chr1	31075266	31079824	EZH2_peak_875	18
chr1	31090378	31091415	EZH2_peak_876	21
chr1	31100076	31103470	EZH2_peak_877	13
chr1	31106718	31114178	EZH2_peak_878	30
chr1	31106718	31114178	EZH2_peak_879	30
chr1	31115935	31119796	EZH2_peak_880	21
chr1	31122221	31124161	EZH2_peak_881	20
chr1	31154721	31155933	EZH2_peak_882	17
chr1	31159586	31161538	EZH2_peak_883	13
chr1	31167712	31170876	EZH2_peak_884	18
chr1	31177994	31182515	EZH2_peak_885	43
chr1	31183742	31184583	EZH2_peak_886	15
chr1	31243787	31247268	EZH2_peak_887	20
chr1	31296791	31298606	EZH2_peak_888	18
chr1	31316752	31320947	EZH2_peak_889	18
chr1	31654474	31656018	EZH2_peak_890	21
chr1	31709130	31713891	EZH2_peak_891	31
chr1	32228400	32230303	EZH2_peak_892	31
chr1	33603223	33604458	EZH2_peak_893	17
chr1	33657788	33659475	EZH2_peak_894	32
chr1	33982544	33983018	EZH2_peak_895	15
chr1	33987250	33990675	EZH2_peak_896	16
chr1	33997163	34000501	EZH2_peak_897	47
chr1	34011494	34012210	EZH2_peak_898	13
chr1	34021899	34024512	EZH2_peak_899	22
chr1	34035299	34040380	EZH2_peak_900	16
chr1	34035299	34040380	EZH2_peak_901	16
chr1	34041642	34047978	EZH2_peak_902	43
chr1	34050602	34056438	EZH2_peak_903	28
chr1	34059937	34060852	EZH2_peak_904	30
chr1	34065414	34066342	EZH2_peak_905	16
chr1	34073048	34073375	EZH2_peak_906	25
chr1	34078844	34084931	EZH2_peak_907	33
chr1	34089090	34095313	EZH2_peak_908	21
chr1	34089090	34095313	EZH2_peak_909	21
chr1	34100408	34107398	EZH2_peak_910	28
chr1	34100408	34107398	EZH2_peak_911	28
chr1	34108891	34115488	EZH2_peak_912	22
chr1	34120537	34124845	EZH2_peak_913	18
chr1	34126931	34127274	EZH2_peak_914	16
chr1	34130935	34133907	EZH2_peak_915	28
chr1	34135109	34136857	EZH2_peak_916	13
chr1	34147863	34152135	EZH2_peak_917	20
chr1	34155210	34160552	EZH2_peak_918	39
chr1	34164757	34166518	EZH2_peak_919	13
chr1	34169345	34170553	EZH2_peak_920	18
chr1	34184033	34186904	EZH2_peak_921	16
chr1	34192883	34194693	EZH2_peak_922	14
chr1	34196443	34201653	EZH2_peak_923	34
chr1	34196443	34201653	EZH2_peak_924	34
chr1	34284794	34286683	EZH2_peak_925	15
chr1	34311710	34312748	EZH2_peak_926	19
chr1	34317151	34317890	EZH2_peak_927	15
chr1	34329526	34330391	EZH2_peak_928	31
chr1	34364433	34365244	EZH2_peak_929	14
chr1	34420049	34422333	EZH2_peak_930	42
chr1	34477723	34479077	EZH2_peak_931	14
chr1	34491269	34492390	EZH2_peak_932	13
chr1	34565491	34569840	EZH2_peak_933	26
chr1	34591963	34593601	EZH2_peak_934	18
chr1	34613216	34614333	EZH2_peak_935	17
chr1	34625551	34627359	EZH2_peak_936	16
chr1	34724335	34724842	EZH2_peak_937	17
chr1	34833863	34834435	EZH2_peak_938	25
chr1	34871917	34874462	EZH2_peak_939	15
chr1	34906901	34907649	EZH2_peak_940	13
chr1	34912557	34912900	EZH2_peak_941	29
chr1	34932662	34933406	EZH2_peak_942	18
chr1	34962085	34963302	EZH2_peak_943	17
chr1	35039494	35040502	EZH2_peak_944	16
chr1	35044114	35044957	EZH2_peak_945	13
chr1	35054795	35055480	EZH2_peak_946	14
chr1	35063385	35063911	EZH2_peak_947	14
chr1	35068266	35073222	EZH2_peak_948	19
chr1	35108510	35112083	EZH2_peak_949	22
chr1	35113967	35114416	EZH2_peak_950	11
chr1	35116120	35123181	EZH2_peak_951	26
chr1	35124815	35125191	EZH2_peak_952	19
chr1	35147855	35150442	EZH2_peak_953	20
chr1	35147855	35150442	EZH2_peak_954	20
chr1	35154709	35157819	EZH2_peak_955	15
chr1	35164224	35165921	EZH2_peak_956	12
chr1	35167433	35172905	EZH2_peak_957	32
chr1	35167433	35172905	EZH2_peak_958	32
chr1	35174171	35178125	EZH2_peak_959	15
chr1	35184002	35185879	EZH2_peak_960	18
chr1	35194235	35194762	EZH2_peak_961	18
chr1	35281740	35282647	EZH2_peak_962	16
chr1	35292203	35292972	EZH2_peak_963	19
chr1	35332057	35332738	EZH2_peak_964	23
chr1	35335701	35343235	EZH2_peak_965	39
chr1	35355812	35356897	EZH2_peak_966	15
chr1	35365115	35370126	EZH2_peak_967	36
chr1	35376863	35381765	EZH2_peak_968	19
chr1	35388735	35392941	EZH2_peak_969	29
chr1	35398110	35400046	EZH2_peak_970	19
chr1	35415190	35420117	EZH2_peak_971	22
chr1	36111530	36113239	EZH2_peak_972	62
chr1	36131798	36134919	EZH2_peak_973	28
chr1	36143367	36144670	EZH2_peak_974	15
chr1	36149415	36150253	EZH2_peak_975	24
chr1	36156309	36158339	EZH2_peak_976	24
chr1	36160549	36164541	EZH2_peak_977	22
chr1	36967297	36969363	EZH2_peak_978	33
chr1	36997594	37002943	EZH2_peak_979	22
chr1	37005135	37006538	EZH2_peak_980	15
chr1	37008435	37009274	EZH2_peak_981	18
chr1	37013010	37014523	EZH2_peak_982	21
chr1	37016316	37023868	EZH2_peak_983	33
chr1	37028992	37029782	EZH2_peak_984	12
chr1	37037817	37064123	EZH2_peak_985	33
chr1	37037817	37064123	EZH2_peak_986	33
chr1	37037817	37064123	EZH2_peak_987	33
chr1	37037817	37064123	EZH2_peak_988	33
chr1	37067121	37068874	EZH2_peak_989	16
chr1	37077849	37078628	EZH2_peak_990	25
chr1	37080257	37081031	EZH2_peak_991	14
chr1	37084359	37101868	EZH2_peak_992	29
chr1	37084359	37101868	EZH2_peak_993	29
chr1	37084359	37101868	EZH2_peak_994	29
chr1	37103242	37105974	EZH2_peak_995	17
chr1	37107639	37116881	EZH2_peak_996	32
chr1	37119141	37121585	EZH2_peak_997	24
chr1	37124155	37127363	EZH2_peak_998	38
chr1	37132579	37139519	EZH2_peak_999	35
chr1	37141073	37141496	EZH2_peak_1000	21
chr1	37143157	37145965	EZH2_peak_1001	17
chr1	37153718	37162694	EZH2_peak_1002	31
chr1	37163980	37178034	EZH2_peak_1003	32
chr1	37180141	37196481	EZH2_peak_1004	33
chr1	37180141	37196481	EZH2_peak_1005	33
chr1	37180141	37196481	EZH2_peak_1006	33
chr1	37180141	37196481	EZH2_peak_1007	33
chr1	37201741	37205829	EZH2_peak_1008	78
chr1	37211524	37215501	EZH2_peak_1009	50
chr1	37233335	37244986	EZH2_peak_1010	35
chr1	37233335	37244986	EZH2_peak_1011	35
chr1	37246349	37253650	EZH2_peak_1012	20
chr1	37246349	37253650	EZH2_peak_1013	20
chr1	37259757	37260435	EZH2_peak_1014	13
chr1	37261627	37262697	EZH2_peak_1015	21
chr1	37264055	37272156	EZH2_peak_1016	56
chr1	37274673	37275113	EZH2_peak_1017	15
chr1	37276426	37278545	EZH2_peak_1018	14
chr1	37282396	37299302	EZH2_peak_1019	44
chr1	37282396	37299302	EZH2_peak_1020	44
chr1	37301793	37311437	EZH2_peak_1021	50
chr1	37312725	37327192	EZH2_peak_1022	61
chr1	37329035	37331086	EZH2_peak_1023	18
chr1	37332769	37338684	EZH2_peak_1024	31
chr1	37332769	37338684	EZH2_peak_1025	31
chr1	37346542	37350271	EZH2_peak_1026	17
chr1	37374034	37377964	EZH2_peak_1027	24
chr1	37389765	37390109	EZH2_peak_1028	18
chr1	37392479	37394251	EZH2_peak_1029	25
chr1	37397132	37404999	EZH2_peak_1030	32
chr1	37397132	37404999	EZH2_peak_1031	32
chr1	37410714	37413148	EZH2_peak_1032	39
chr1	37417381	37419520	EZH2_peak_1033	26
chr1	37421493	37422264	EZH2_peak_1034	15
chr1	37426483	37429194	EZH2_peak_1035	24
chr1	37438056	37438808	EZH2_peak_1036	12
chr1	37441241	37442887	EZH2_peak_1037	21
chr1	37447641	37456263	EZH2_peak_1038	21
chr1	37464654	37468106	EZH2_peak_1039	18
chr1	37490688	37491992	EZH2_peak_1040	21
chr1	37494992	37497586	EZH2_peak_1041	23
chr1	37504077	37504709	EZH2_peak_1042	15
chr1	37507651	37515600	EZH2_peak_1043	23
chr1	37507651	37515600	EZH2_peak_1044	23
chr1	37507651	37515600	EZH2_peak_1045	23
chr1	37519834	37524794	EZH2_peak_1046	14
chr1	37519834	37524794	EZH2_peak_1047	14
chr1	37532905	37542008	EZH2_peak_1048	32
chr1	37548133	37550791	EZH2_peak_1049	21
chr1	37555610	37557432	EZH2_peak_1050	12
chr1	37573450	37574610	EZH2_peak_1051	12
chr1	37592275	37594113	EZH2_peak_1052	21
chr1	37597032	37602025	EZH2_peak_1053	45
chr1	37614983	37616456	EZH2_peak_1054	25
chr1	37634544	37638663	EZH2_peak_1055	43
chr1	37642412	37642837	EZH2_peak_1056	14
chr1	37655892	37656735	EZH2_peak_1057	13
chr1	37664211	37664503	EZH2_peak_1058	15
chr1	37692138	37693779	EZH2_peak_1059	13
chr1	37705858	37713293	EZH2_peak_1060	23
chr1	37705858	37713293	EZH2_peak_1061	23
chr1	37723169	37727632	EZH2_peak_1062	36
chr1	37731409	37735384	EZH2_peak_1063	15
chr1	37731409	37735384	EZH2_peak_1064	15
chr1	37757645	37765006	EZH2_peak_1065	39
chr1	37766232	37769900	EZH2_peak_1066	16
chr1	37771246	37777006	EZH2_peak_1067	76
chr1	37779721	37784707	EZH2_peak_1068	31
chr1	37786174	37787527	EZH2_peak_1069	16
chr1	37794267	37800294	EZH2_peak_1070	26
chr1	37804617	37809753	EZH2_peak_1071	13
chr1	37804617	37809753	EZH2_peak_1072	13
chr1	37812060	37814211	EZH2_peak_1073	16
chr1	37812060	37814211	EZH2_peak_1074	16
chr1	37817800	37820391	EZH2_peak_1075	17
chr1	37824184	37827144	EZH2_peak_1076	20
chr1	37828401	37830360	EZH2_peak_1077	18
chr1	37837548	37839346	EZH2_peak_1078	14
chr1	37851826	37858020	EZH2_peak_1079	28
chr1	37859462	37861634	EZH2_peak_1080	19
chr1	37863170	37867793	EZH2_peak_1081	43
chr1	37869159	37869673	EZH2_peak_1082	12
chr1	37879935	37881702	EZH2_peak_1083	22
chr1	37894232	37896334	EZH2_peak_1084	14
chr1	38073090	38075690	EZH2_peak_1085	29
chr1	38077791	38084218	EZH2_peak_1086	23
chr1	38086642	38087995	EZH2_peak_1087	20
chr1	38091679	38102124	EZH2_peak_1088	44
chr1	38106518	38107619	EZH2_peak_1089	21
chr1	38133095	38135265	EZH2_peak_1090	15
chr1	38136590	38138665	EZH2_peak_1091	28
chr1	38233717	38236528	EZH2_peak_1092	26
chr1	38535701	38541109	EZH2_peak_1093	21
chr1	38552523	38557221	EZH2_peak_1094	19
chr1	38558861	38564571	EZH2_peak_1095	19
chr1	38567175	38569606	EZH2_peak_1096	15
chr1	38577324	38577951	EZH2_peak_1097	15
chr1	38606121	38608470	EZH2_peak_1098	21
chr1	38612328	38612964	EZH2_peak_1099	18
chr1	38616953	38618832	EZH2_peak_1100	17
chr1	38620301	38621425	EZH2_peak_1101	26
chr1	38631793	38636637	EZH2_peak_1102	42
chr1	38640390	38646266	EZH2_peak_1103	40
chr1	38640390	38646266	EZH2_peak_1104	40
chr1	38647775	38649326	EZH2_peak_1105	17
chr1	38651244	38657550	EZH2_peak_1106	23
chr1	38651244	38657550	EZH2_peak_1107	23
chr1	38658736	38664351	EZH2_peak_1108	31
chr1	38671613	38674519	EZH2_peak_1109	16
chr1	38671613	38674519	EZH2_peak_1110	16
chr1	38677071	38688468	EZH2_peak_1111	33
chr1	38677071	38688468	EZH2_peak_1112	33
chr1	38689918	38691705	EZH2_peak_1113	14
chr1	38697585	38705388	EZH2_peak_1114	17
chr1	38720271	38722554	EZH2_peak_1115	15
chr1	38729653	38739215	EZH2_peak_1116	38
chr1	38748953	38752347	EZH2_peak_1117	24
chr1	38757456	38759538	EZH2_peak_1118	26
chr1	38761236	38763289	EZH2_peak_1119	20
chr1	38766318	38769373	EZH2_peak_1120	26
chr1	38771487	38772372	EZH2_peak_1121	14
chr1	38785436	38789708	EZH2_peak_1122	25
chr1	38785436	38789708	EZH2_peak_1123	25
chr1	38792911	38793612	EZH2_peak_1124	22
chr1	38795442	38798850	EZH2_peak_1125	18
chr1	38801709	38805096	EZH2_peak_1126	20
chr1	38808041	38810037	EZH2_peak_1127	25
chr1	38819381	38823799	EZH2_peak_1128	20
chr1	38832899	38837803	EZH2_peak_1129	54
chr1	38842931	38844171	EZH2_peak_1130	18
chr1	38845672	38849132	EZH2_peak_1131	20
chr1	38850769	38851562	EZH2_peak_1132	16
chr1	38881502	38885494	EZH2_peak_1133	19
chr1	38897159	38901832	EZH2_peak_1134	22
chr1	38908633	38912003	EZH2_peak_1135	37
chr1	38913949	38915573	EZH2_peak_1136	64
chr1	38917208	38919030	EZH2_peak_1137	25
chr1	38920932	38923185	EZH2_peak_1138	12
chr1	38925359	38926462	EZH2_peak_1139	22
chr1	38930036	38933148	EZH2_peak_1140	27
chr1	38939039	38941288	EZH2_peak_1141	18
chr1	38942468	38942942	EZH2_peak_1142	12
chr1	38951080	38952893	EZH2_peak_1143	23
chr1	38956770	38965526	EZH2_peak_1144	20
chr1	38956770	38965526	EZH2_peak_1145	20
chr1	38970815	38972240	EZH2_peak_1146	15
chr1	38974192	38974885	EZH2_peak_1147	12
chr1	38978499	38980469	EZH2_peak_1148	22
chr1	38984191	38988981	EZH2_peak_1149	22
chr1	38990654	38993894	EZH2_peak_1150	45
chr1	38997829	39003587	EZH2_peak_1151	29
chr1	39005899	39007156	EZH2_peak_1152	20
chr1	39012437	39014496	EZH2_peak_1153	18
chr1	39016249	39027598	EZH2_peak_1154	62
chr1	39029116	39031927	EZH2_peak_1155	36
chr1	39033438	39038221	EZH2_peak_1156	22
chr1	39045969	39048174	EZH2_peak_1157	14
chr1	39049623	39051078	EZH2_peak_1158	21
chr1	39060831	39063911	EZH2_peak_1159	37
chr1	39066680	39067332	EZH2_peak_1160	19
chr1	39069145	39071695	EZH2_peak_1161	20
chr1	39074301	39075058	EZH2_peak_1162	12
chr1	39076635	39078589	EZH2_peak_1163	12
chr1	39084881	39093237	EZH2_peak_1164	17
chr1	39084881	39093237	EZH2_peak_1165	17
chr1	39084881	39093237	EZH2_peak_1166	17
chr1	39102564	39104012	EZH2_peak_1167	42
chr1	39107560	39108486	EZH2_peak_1168	13
chr1	39114196	39117064	EZH2_peak_1169	17
chr1	39120337	39123236	EZH2_peak_1170	31
chr1	39136416	39140450	EZH2_peak_1171	35
chr1	39144345	39147166	EZH2_peak_1172	15
chr1	39148843	39155030	EZH2_peak_1173	66
chr1	39170029	39173097	EZH2_peak_1174	17
chr1	39177852	39179619	EZH2_peak_1175	22
chr1	39183425	39189210	EZH2_peak_1176	21
chr1	39190509	39197636	EZH2_peak_1177	24
chr1	39199419	39200392	EZH2_peak_1178	24
chr1	39201780	39206654	EZH2_peak_1179	45
chr1	39220196	39220548	EZH2_peak_1180	12
chr1	39226341	39233916	EZH2_peak_1181	24
chr1	39237273	39238331	EZH2_peak_1182	21
chr1	39240446	39241689	EZH2_peak_1183	22
chr1	39243031	39245327	EZH2_peak_1184	17
chr1	39246651	39249677	EZH2_peak_1185	17
chr1	39253825	39254563	EZH2_peak_1186	17
chr1	39259847	39260282	EZH2_peak_1187	18
chr1	39262124	39265553	EZH2_peak_1188	23
chr1	39270844	39288855	EZH2_peak_1189	23
chr1	39270844	39288855	EZH2_peak_1190	23
chr1	39270844	39288855	EZH2_peak_1191	23
chr1	39290114	39297483	EZH2_peak_1192	21
chr1	39290114	39297483	EZH2_peak_1193	21
chr1	39290114	39297483	EZH2_peak_1194	21
chr1	40098465	40099494	EZH2_peak_1195	19
chr1	40163941	40164932	EZH2_peak_1196	18
chr1	40182315	40183469	EZH2_peak_1197	16
chr1	40192278	40197096	EZH2_peak_1198	41
chr1	40198605	40200233	EZH2_peak_1199	24
chr1	40367934	40369217	EZH2_peak_1200	17
chr1	40609686	40612866	EZH2_peak_1201	22
chr1	41124445	41125670	EZH2_peak_1202	14
chr1	41734093	41734733	EZH2_peak_1203	13
chr1	41750690	41752092	EZH2_peak_1204	20
chr1	41760863	41761254	EZH2_peak_1205	12
chr1	41873118	41875795	EZH2_peak_1206	18
chr1	41997799	41999024	EZH2_peak_1207	12
chr1	42126984	42127519	EZH2_peak_1208	15
chr1	42172270	42173510	EZH2_peak_1209	27
chr1	42500473	42501302	EZH2_peak_1210	36
chr1	42514616	42517550	EZH2_peak_1211	14
chr1	42533993	42542717	EZH2_peak_1212	28
chr1	42533993	42542717	EZH2_peak_1213	28
chr1	42593713	42597203	EZH2_peak_1214	14
chr1	42608151	42611068	EZH2_peak_1215	19
chr1	42833406	42834434	EZH2_peak_1216	16
chr1	42917144	42917934	EZH2_peak_1217	17
chr1	42951918	42955602	EZH2_peak_1218	15
chr1	42951918	42955602	EZH2_peak_1219	15
chr1	43012579	43016138	EZH2_peak_1220	24
chr1	43020490	43022034	EZH2_peak_1221	19
chr1	43061562	43063414	EZH2_peak_1222	25
chr1	43079159	43079741	EZH2_peak_1223	25
chr1	43082049	43085826	EZH2_peak_1224	28
chr1	43093205	43094882	EZH2_peak_1225	16
chr1	43097203	43099530	EZH2_peak_1226	14
chr1	43097203	43099530	EZH2_peak_1227	14
chr1	43118382	43119542	EZH2_peak_1228	31
chr1	44862447	44863045	EZH2_peak_1229	17
chr1	46925278	46928129	EZH2_peak_1230	17
chr1	47203948	47205414	EZH2_peak_1231	14
chr1	47207791	47210437	EZH2_peak_1232	16
chr1	47212941	47215965	EZH2_peak_1233	16
chr1	47217217	47217959	EZH2_peak_1234	20
chr1	47223190	47224091	EZH2_peak_1235	15
chr1	47226599	47227035	EZH2_peak_1236	14
chr1	47252008	47254107	EZH2_peak_1237	20
chr1	47296439	47298856	EZH2_peak_1238	20
chr1	47296439	47298856	EZH2_peak_1239	20
chr1	47300149	47301521	EZH2_peak_1240	25
chr1	47311306	47311617	EZH2_peak_1241	20
chr1	47369067	47371654	EZH2_peak_1242	22
chr1	47382571	47383425	EZH2_peak_1243	21
chr1	47405892	47406897	EZH2_peak_1244	14
chr1	47448114	47452362	EZH2_peak_1245	21
chr1	47456999	47457697	EZH2_peak_1246	12
chr1	47463073	47465656	EZH2_peak_1247	16
chr1	47482722	47483497	EZH2_peak_1248	12
chr1	47487234	47491069	EZH2_peak_1249	14
chr1	47510443	47510826	EZH2_peak_1250	16
chr1	47512032	47515986	EZH2_peak_1251	17
chr1	47911110	47911989	EZH2_peak_1252	23
chr1	47922555	47929474	EZH2_peak_1253	20
chr1	47922555	47929474	EZH2_peak_1254	20
chr1	47968938	47969283	EZH2_peak_1255	17
chr1	47974265	47977514	EZH2_peak_1256	19
chr1	48017862	48018154	EZH2_peak_1257	28
chr1	48022031	48023718	EZH2_peak_1258	22
chr1	48041459	48048638	EZH2_peak_1259	29
chr1	48050736	48051585	EZH2_peak_1260	18
chr1	48053956	48057223	EZH2_peak_1261	16
chr1	48080480	48082169	EZH2_peak_1262	15
chr1	48098040	48101957	EZH2_peak_1263	18
chr1	48175560	48178003	EZH2_peak_1264	16
chr1	48183406	48184114	EZH2_peak_1265	19
chr1	48604154	48605299	EZH2_peak_1266	24
chr1	48695594	48696313	EZH2_peak_1267	32
chr1	48699305	48706524	EZH2_peak_1268	15
chr1	48699305	48706524	EZH2_peak_1269	15
chr1	48715369	48715939	EZH2_peak_1270	19
chr1	48717669	48719033	EZH2_peak_1271	12
chr1	48757009	48757506	EZH2_peak_1272	15
chr1	48981648	48983656	EZH2_peak_1273	15
chr1	48985010	48988288	EZH2_peak_1274	17
chr1	48992297	48993632	EZH2_peak_1275	17
chr1	49073286	49073945	EZH2_peak_1276	12
chr1	49075435	49078207	EZH2_peak_1277	36
chr1	49083126	49085644	EZH2_peak_1278	16
chr1	49083126	49085644	EZH2_peak_1279	16
chr1	49089666	49094862	EZH2_peak_1280	17
chr1	49096876	49098752	EZH2_peak_1281	12
chr1	49146039	49146899	EZH2_peak_1282	42
chr1	49157086	49163096	EZH2_peak_1283	16
chr1	49157086	49163096	EZH2_peak_1284	16
chr1	49175667	49176277	EZH2_peak_1285	26
chr1	49202189	49202507	EZH2_peak_1286	13
chr1	49203718	49205230	EZH2_peak_1287	16
chr1	49219706	49222376	EZH2_peak_1288	15
chr1	50569452	50569810	EZH2_peak_1289	17
chr1	50571402	50578613	EZH2_peak_1290	26
chr1	50571402	50578613	EZH2_peak_1291	26
chr1	50618917	50619255	EZH2_peak_1292	28
chr1	50621443	50626384	EZH2_peak_1293	18
chr1	50649389	50653170	EZH2_peak_1294	19
chr1	50670854	50673084	EZH2_peak_1295	26
chr1	50794014	50794565	EZH2_peak_1296	47
chr1	50808918	50809667	EZH2_peak_1297	24
chr1	50812804	50814462	EZH2_peak_1298	28
chr1	50822434	50823453	EZH2_peak_1299	29
chr1	52374857	52375368	EZH2_peak_1300	12
chr1	52591695	52593198	EZH2_peak_1301	22
chr1	53862014	53863422	EZH2_peak_1302	14
chr1	53866238	53871417	EZH2_peak_1303	40
chr1	53866238	53871417	EZH2_peak_1304	40
chr1	53898073	53899316	EZH2_peak_1305	16
chr1	53940211	53943416	EZH2_peak_1306	20
chr1	53948722	53957022	EZH2_peak_1307	19
chr1	53948722	53957022	EZH2_peak_1308	19
chr1	54093883	54094253	EZH2_peak_1309	14
chr1	54111182	54114339	EZH2_peak_1310	14
chr1	54121716	54123900	EZH2_peak_1311	26
chr1	54146763	54148644	EZH2_peak_1312	13
chr1	54150888	54154273	EZH2_peak_1313	36
chr1	55143429	55144157	EZH2_peak_1314	17
chr1	55165586	55169061	EZH2_peak_1315	17
chr1	55176339	55177382	EZH2_peak_1316	19
chr1	57204333	57204868	EZH2_peak_1317	12
chr1	57286909	57288250	EZH2_peak_1318	11
chr1	57294275	57296107	EZH2_peak_1319	18
chr1	57304372	57306305	EZH2_peak_1320	13
chr1	57313171	57316081	EZH2_peak_1321	17
chr1	57313171	57316081	EZH2_peak_1322	17
chr1	57326103	57326549	EZH2_peak_1323	10
chr1	57327809	57328480	EZH2_peak_1324	15
chr1	57332189	57333828	EZH2_peak_1325	35
chr1	57354070	57355938	EZH2_peak_1326	17
chr1	57357874	57359043	EZH2_peak_1327	13
chr1	57379596	57379948	EZH2_peak_1328	20
chr1	57426441	57428121	EZH2_peak_1329	19
chr1	57444340	57447134	EZH2_peak_1330	20
chr1	58220478	58222056	EZH2_peak_1331	15
chr1	58570145	58571092	EZH2_peak_1332	19
chr1	58805754	58807167	EZH2_peak_1333	25
chr1	58825767	58827288	EZH2_peak_1334	19
chr1	58852898	58855734	EZH2_peak_1335	18
chr1	58857028	58857747	EZH2_peak_1336	14
chr1	58865268	58866283	EZH2_peak_1337	15
chr1	58873240	58877456	EZH2_peak_1338	37
chr1	58895193	58897591	EZH2_peak_1339	14
chr1	58901030	58901362	EZH2_peak_1340	15
chr1	58912565	58915091	EZH2_peak_1341	14
chr1	58932155	58932934	EZH2_peak_1342	30
chr1	60394338	60396761	EZH2_peak_1343	46
chr1	60407955	60410280	EZH2_peak_1344	33
chr1	60411506	60413121	EZH2_peak_1345	17
chr1	60437186	60439688	EZH2_peak_1346	15
chr1	60454100	60457340	EZH2_peak_1347	32
chr1	60580832	60582680	EZH2_peak_1348	16
chr1	60596341	60597440	EZH2_peak_1349	13
chr1	60629339	60631126	EZH2_peak_1350	90
chr1	60662606	60664107	EZH2_peak_1351	18
chr1	60825238	60825992	EZH2_peak_1352	13
chr1	60829477	60831789	EZH2_peak_1353	18
chr1	60833203	60835075	EZH2_peak_1354	42
chr1	60868736	60869340	EZH2_peak_1355	19
chr1	61085893	61087988	EZH2_peak_1356	15
chr1	61294370	61295587	EZH2_peak_1357	12
chr1	61296892	61298874	EZH2_peak_1358	17
chr1	61303139	61304660	EZH2_peak_1359	21
chr1	61307661	61308782	EZH2_peak_1360	14
chr1	61313997	61314686	EZH2_peak_1361	12
chr1	61328537	61335102	EZH2_peak_1362	28
chr1	61328537	61335102	EZH2_peak_1363	28
chr1	61337156	61339343	EZH2_peak_1364	16
chr1	61351643	61355111	EZH2_peak_1365	18
chr1	61357249	61364121	EZH2_peak_1366	25
chr1	61357249	61364121	EZH2_peak_1367	25
chr1	61394669	61398284	EZH2_peak_1368	25
chr1	61402715	61403897	EZH2_peak_1369	13
chr1	61405676	61409181	EZH2_peak_1370	23
chr1	61415908	61418961	EZH2_peak_1371	22
chr1	61435615	61436581	EZH2_peak_1372	13
chr1	61481634	61482245	EZH2_peak_1373	15
chr1	61484155	61484640	EZH2_peak_1374	24
chr1	61487320	61489364	EZH2_peak_1375	16
chr1	62901907	62902382	EZH2_peak_1376	70
chr1	63378591	63384697	EZH2_peak_1377	41
chr1	63389428	63396529	EZH2_peak_1378	28
chr1	63389428	63396529	EZH2_peak_1379	28
chr1	63389428	63396529	EZH2_peak_1380	28
chr1	63401864	63411542	EZH2_peak_1381	47
chr1	63401864	63411542	EZH2_peak_1382	47
chr1	63414398	63427177	EZH2_peak_1383	30
chr1	63437029	63448200	EZH2_peak_1384	28
chr1	63437029	63448200	EZH2_peak_1385	28
chr1	63461746	63466582	EZH2_peak_1386	33
chr1	63474224	63478687	EZH2_peak_1387	17
chr1	63507789	63508670	EZH2_peak_1388	16
chr1	63517825	63524068	EZH2_peak_1389	20
chr1	63517825	63524068	EZH2_peak_1390	20
chr1	63517825	63524068	EZH2_peak_1391	20
chr1	63530319	63533779	EZH2_peak_1392	14
chr1	63537490	63541290	EZH2_peak_1393	32
chr1	63543517	63544866	EZH2_peak_1394	26
chr1	63547843	63551880	EZH2_peak_1395	16
chr1	63553422	63554618	EZH2_peak_1396	21
chr1	63558239	63558545	EZH2_peak_1397	19
chr1	63577714	63580424	EZH2_peak_1398	21
chr1	63588257	63591939	EZH2_peak_1399	31
chr1	63598697	63601281	EZH2_peak_1400	28
chr1	63612214	63613045	EZH2_peak_1401	16
chr1	63614552	63614914	EZH2_peak_1402	12
chr1	63616861	63620485	EZH2_peak_1403	20
chr1	63622468	63625132	EZH2_peak_1404	19
chr1	63626623	63633209	EZH2_peak_1405	23
chr1	63626623	63633209	EZH2_peak_1406	23
chr1	63661238	63662680	EZH2_peak_1407	15
chr1	63663998	63669377	EZH2_peak_1408	29
chr1	63663998	63669377	EZH2_peak_1409	29
chr1	63684199	63684803	EZH2_peak_1410	19
chr1	63819452	63820746	EZH2_peak_1411	18
chr1	64441098	64442204	EZH2_peak_1412	15
chr1	64590240	64591606	EZH2_peak_1413	13
chr1	64615242	64616274	EZH2_peak_1414	19
chr1	64677051	64677343	EZH2_peak_1415	17
chr1	64725866	64729781	EZH2_peak_1416	19
chr1	64832447	64832798	EZH2_peak_1417	13
chr1	64868640	64870142	EZH2_peak_1418	13
chr1	64897709	64899808	EZH2_peak_1419	36
chr1	64945924	64948295	EZH2_peak_1420	12
chr1	65003711	65005987	EZH2_peak_1421	16
chr1	65010074	65015189	EZH2_peak_1422	24
chr1	65010074	65015189	EZH2_peak_1423	24
chr1	65029245	65031553	EZH2_peak_1424	37
chr1	65079602	65079900	EZH2_peak_1425	23
chr1	65084000	65085027	EZH2_peak_1426	31
chr1	65113356	65117302	EZH2_peak_1427	13
chr1	65135168	65136347	EZH2_peak_1428	24
chr1	65143006	65143906	EZH2_peak_1429	13
chr1	65186197	65187524	EZH2_peak_1430	12
chr1	65188981	65191025	EZH2_peak_1431	14
chr1	65468341	65468981	EZH2_peak_1432	12
chr1	65594579	65598265	EZH2_peak_1433	20
chr1	65612995	65613464	EZH2_peak_1434	34
chr1	66099154	66099918	EZH2_peak_1435	50
chr1	66167934	66169252	EZH2_peak_1436	26
chr1	67700758	67704533	EZH2_peak_1437	37
chr1	67713189	67714920	EZH2_peak_1438	26
chr1	67724470	67725143	EZH2_peak_1439	18
chr1	67748724	67749136	EZH2_peak_1440	12
chr1	69132949	69133406	EZH2_peak_1441	35
chr1	71020149	71021919	EZH2_peak_1442	12
chr1	71053563	71057084	EZH2_peak_1443	23
chr1	71083068	71084815	EZH2_peak_1444	13
chr1	71086258	71087215	EZH2_peak_1445	14
chr1	71100766	71102530	EZH2_peak_1446	18
chr1	71117903	71119790	EZH2_peak_1447	15
chr1	71136691	71140001	EZH2_peak_1448	30
chr1	71491406	71494087	EZH2_peak_1449	24
chr1	75027912	75028944	EZH2_peak_1450	21
chr1	75036701	75037213	EZH2_peak_1451	14
chr1	75671100	75673166	EZH2_peak_1452	24
chr1	76379592	76382240	EZH2_peak_1453	28
chr1	76454016	76455834	EZH2_peak_1454	109
chr1	76479338	76481092	EZH2_peak_1455	18
chr1	76483125	76483417	EZH2_peak_1456	16
chr1	76491281	76493782	EZH2_peak_1457	40
chr1	76518127	76519239	EZH2_peak_1458	12
chr1	76545382	76546422	EZH2_peak_1459	13
chr1	76548125	76549068	EZH2_peak_1460	16
chr1	76587678	76588536	EZH2_peak_1461	17
chr1	76600217	76603106	EZH2_peak_1462	22
chr1	76618306	76620341	EZH2_peak_1463	27
chr1	76723112	76724233	EZH2_peak_1464	13
chr1	76875581	76876001	EZH2_peak_1465	19
chr1	77322059	77323105	EZH2_peak_1466	15
chr1	77411754	77412251	EZH2_peak_1467	24
chr1	77519510	77520123	EZH2_peak_1468	14
chr1	82297475	82299624	EZH2_peak_1469	19
chr1	82297475	82299624	EZH2_peak_1470	19
chr1	82318993	82320271	EZH2_peak_1471	14
chr1	82364310	82365654	EZH2_peak_1472	32
chr1	82385808	82386390	EZH2_peak_1473	37
chr1	82387704	82392787	EZH2_peak_1474	35
chr1	82397626	82398569	EZH2_peak_1475	14
chr1	82408934	82409321	EZH2_peak_1476	21
chr1	82412655	82417815	EZH2_peak_1477	23
chr1	82412655	82417815	EZH2_peak_1478	23
chr1	82412655	82417815	EZH2_peak_1479	23
chr1	82431576	82432272	EZH2_peak_1480	25
chr1	82493750	82496578	EZH2_peak_1481	15
chr1	82508108	82508845	EZH2_peak_1482	13
chr1	82515592	82516365	EZH2_peak_1483	29
chr1	82651940	82652670	EZH2_peak_1484	15
chr1	82663331	82664862	EZH2_peak_1485	11
chr1	83303750	83304166	EZH2_peak_1486	12
chr1	83421129	83422008	EZH2_peak_1487	39
chr1	84198950	84201453	EZH2_peak_1488	21
chr1	84214765	84215057	EZH2_peak_1489	11
chr1	84224967	84230056	EZH2_peak_1490	21
chr1	84224967	84230056	EZH2_peak_1491	21
chr1	84237214	84240136	EZH2_peak_1492	11
chr1	84242858	84245575	EZH2_peak_1493	36
chr1	84259959	84262042	EZH2_peak_1494	16
chr1	84295938	84296551	EZH2_peak_1495	23
chr1	84318614	84319852	EZH2_peak_1496	20
chr1	84944627	84945239	EZH2_peak_1497	12
chr1	85273335	85278509	EZH2_peak_1498	39
chr1	85282866	85284788	EZH2_peak_1499	36
chr1	85338557	85340769	EZH2_peak_1500	13
chr1	85359249	85362636	EZH2_peak_1501	25
chr1	85364696	85365905	EZH2_peak_1502	16
chr1	85372924	85373701	EZH2_peak_1503	80
chr1	85393419	85396752	EZH2_peak_1504	18
chr1	85405208	85409802	EZH2_peak_1505	26
chr1	85515273	85516026	EZH2_peak_1506	12
chr1	85557007	85557983	EZH2_peak_1507	21
chr1	85986695	85988607	EZH2_peak_1508	31
chr1	85992053	85992972	EZH2_peak_1509	10
chr1	85994652	85995027	EZH2_peak_1510	14
chr1	86003718	86005291	EZH2_peak_1511	13
chr1	86519620	86520035	EZH2_peak_1512	14
chr1	86652408	86653271	EZH2_peak_1513	44
chr1	86728990	86730077	EZH2_peak_1514	13
chr1	86731469	86732984	EZH2_peak_1515	14
chr1	86734349	86735904	EZH2_peak_1516	14
chr1	86771508	86773323	EZH2_peak_1517	13
chr1	86784724	86785468	EZH2_peak_1518	13
chr1	87026598	87028376	EZH2_peak_1519	16
chr1	87038724	87042335	EZH2_peak_1520	18
chr1	87044397	87046091	EZH2_peak_1521	28
chr1	87049121	87052682	EZH2_peak_1522	20
chr1	87058251	87059015	EZH2_peak_1523	20
chr1	87084083	87085587	EZH2_peak_1524	20
chr1	87087024	87088810	EZH2_peak_1525	16
chr1	87622154	87625826	EZH2_peak_1526	25
chr1	87622154	87625826	EZH2_peak_1527	25
chr1	87629157	87644912	EZH2_peak_1528	35
chr1	87629157	87644912	EZH2_peak_1529	35
chr1	87649484	87650711	EZH2_peak_1530	13
chr1	87652793	87658138	EZH2_peak_1531	29
chr1	87652793	87658138	EZH2_peak_1532	29
chr1	87664744	87666078	EZH2_peak_1533	10
chr1	87668151	87672692	EZH2_peak_1534	25
chr1	87700229	87702701	EZH2_peak_1535	20
chr1	87724846	87726293	EZH2_peak_1536	15
chr1	87729069	87731173	EZH2_peak_1537	16
chr1	87739392	87742052	EZH2_peak_1538	24
chr1	87756121	87757304	EZH2_peak_1539	16
chr1	87765209	87769398	EZH2_peak_1540	29
chr1	87770887	87778090	EZH2_peak_1541	29
chr1	87779752	87785781	EZH2_peak_1542	39
chr1	87954145	87954943	EZH2_peak_1543	17
chr1	87984583	87985627	EZH2_peak_1544	17
chr1	87989384	87991176	EZH2_peak_1545	22
chr1	88450484	88452352	EZH2_peak_1546	20
chr1	88559015	88559565	EZH2_peak_1547	15
chr1	88571750	88572451	EZH2_peak_1548	14
chr1	88580358	88580756	EZH2_peak_1549	25
chr1	88583624	88584530	EZH2_peak_1550	14
chr1	88632037	88638637	EZH2_peak_1551	18
chr1	88632037	88638637	EZH2_peak_1552	18
chr1	88683505	88684735	EZH2_peak_1553	11
chr1	88735271	88737238	EZH2_peak_1554	13
chr1	89028806	89032338	EZH2_peak_1555	19
chr1	89037180	89037636	EZH2_peak_1556	13
chr1	89651485	89652869	EZH2_peak_1557	14
chr1	89805151	89806975	EZH2_peak_1558	22
chr1	89840092	89841590	EZH2_peak_1559	20
chr1	90549623	90555705	EZH2_peak_1560	21
chr1	90549623	90555705	EZH2_peak_1561	21
chr1	90570079	90577701	EZH2_peak_1562	37
chr1	90580867	90584160	EZH2_peak_1563	41
chr1	90588489	90592588	EZH2_peak_1564	21
chr1	90594697	90595951	EZH2_peak_1565	19
chr1	90622925	90627697	EZH2_peak_1566	34
chr1	90629059	90630121	EZH2_peak_1567	15
chr1	90650080	90650839	EZH2_peak_1568	16
chr1	90652048	90655708	EZH2_peak_1569	44
chr1	90661974	90668291	EZH2_peak_1570	27
chr1	90673117	90674382	EZH2_peak_1571	15
chr1	90686642	90688278	EZH2_peak_1572	14
chr1	90700339	90700882	EZH2_peak_1573	19
chr1	90720491	90723951	EZH2_peak_1574	20
chr1	90760101	90760410	EZH2_peak_1575	18
chr1	90763640	90764559	EZH2_peak_1576	30
chr1	90768586	90770490	EZH2_peak_1577	21
chr1	90847203	90850007	EZH2_peak_1578	28
chr1	90873618	90873943	EZH2_peak_1579	24
chr1	90894122	90895448	EZH2_peak_1580	13
chr1	90923168	90925975	EZH2_peak_1581	28
chr1	90923168	90925975	EZH2_peak_1582	28
chr1	90935566	90937726	EZH2_peak_1583	22
chr1	90939209	90939501	EZH2_peak_1584	21
chr1	90953234	90953685	EZH2_peak_1585	10
chr1	90959780	90962194	EZH2_peak_1586	21
chr1	90965429	90968439	EZH2_peak_1587	21
chr1	90974260	90976753	EZH2_peak_1588	24
chr1	90998384	91000687	EZH2_peak_1589	24
chr1	91023954	91025035	EZH2_peak_1590	12
chr1	91029493	91037566	EZH2_peak_1591	17
chr1	91029493	91037566	EZH2_peak_1592	17
chr1	91043420	91046404	EZH2_peak_1593	27
chr1	91083939	91085204	EZH2_peak_1594	32
chr1	91086816	91091691	EZH2_peak_1595	32
chr1	91093381	91093770	EZH2_peak_1596	16
chr1	91102703	91103444	EZH2_peak_1597	14
chr1	91112465	91113184	EZH2_peak_1598	19
chr1	91116016	91116687	EZH2_peak_1599	13
chr1	91133647	91135359	EZH2_peak_1600	21
chr1	91138292	91139990	EZH2_peak_1601	18
chr1	91160435	91162302	EZH2_peak_1602	27
chr1	91173388	91174584	EZH2_peak_1603	25
chr1	91176057	91182053	EZH2_peak_1604	32
chr1	91197042	91197920	EZH2_peak_1605	22
chr1	91200509	91201553	EZH2_peak_1606	15
chr1	91203443	91206744	EZH2_peak_1607	26
chr1	91209675	91210837	EZH2_peak_1608	16
chr1	91212192	91220699	EZH2_peak_1609	31
chr1	91212192	91220699	EZH2_peak_1610	31
chr1	91226717	91227896	EZH2_peak_1611	13
chr1	91246765	91248921	EZH2_peak_1612	19
chr1	91250106	91252667	EZH2_peak_1613	16
chr1	91258856	91259722	EZH2_peak_1614	13
chr1	91264272	91266819	EZH2_peak_1615	25
chr1	91264272	91266819	EZH2_peak_1616	25
chr1	91277340	91279405	EZH2_peak_1617	30
chr1	91292766	91300661	EZH2_peak_1618	59
chr1	91292766	91300661	EZH2_peak_1619	59
chr1	91304296	91310040	EZH2_peak_1620	32
chr1	91636223	91637817	EZH2_peak_1621	21
chr1	91639011	91641733	EZH2_peak_1622	15
chr1	91657369	91663615	EZH2_peak_1623	23
chr1	91665420	91666778	EZH2_peak_1624	14
chr1	91721658	91722403	EZH2_peak_1625	16
chr1	91727243	91728092	EZH2_peak_1626	30
chr1	91729392	91729780	EZH2_peak_1627	35
chr1	91731377	91733471	EZH2_peak_1628	15
chr1	91744090	91744521	EZH2_peak_1629	15
chr1	91745948	91747406	EZH2_peak_1630	21
chr1	91830550	91832161	EZH2_peak_1631	24
chr1	91882295	91885436	EZH2_peak_1632	38
chr1	93914716	93915079	EZH2_peak_1633	29
chr1	95544492	95546046	EZH2_peak_1634	26
chr1	95751744	95753074	EZH2_peak_1635	21
chr1	95790785	95792019	EZH2_peak_1636	16
chr1	95806421	95808902	EZH2_peak_1637	16
chr1	95806421	95808902	EZH2_peak_1638	16
chr1	95820172	95822840	EZH2_peak_1639	22
chr1	95832739	95834793	EZH2_peak_1640	18
chr1	95873407	95874360	EZH2_peak_1641	12
chr1	95890074	95891833	EZH2_peak_1642	11
chr1	95895595	95897106	EZH2_peak_1643	27
chr1	95901285	95902695	EZH2_peak_1644	25
chr1	96432228	96432999	EZH2_peak_1645	13
chr1	96572565	96574523	EZH2_peak_1646	23
chr1	96594571	96595714	EZH2_peak_1647	15
chr1	96669466	96672175	EZH2_peak_1648	18
chr1	96674226	96675670	EZH2_peak_1649	17
chr1	96721913	96726068	EZH2_peak_1650	42
chr1	96891774	96892597	EZH2_peak_1651	15
chr1	96929803	96930599	EZH2_peak_1652	13
chr1	96940002	96942246	EZH2_peak_1653	12
chr1	96967182	96969387	EZH2_peak_1654	16
chr1	97052368	97053644	EZH2_peak_1655	22
chr1	99473946	99476451	EZH2_peak_1656	13
chr1	99530383	99530867	EZH2_peak_1657	20
chr1	99537334	99537650	EZH2_peak_1658	14
chr1	99693226	99694345	EZH2_peak_1659	15
chr1	99860154	99862009	EZH2_peak_1660	60
chr1	100995090	100996640	EZH2_peak_1661	19
chr1	101123494	101123964	EZH2_peak_1662	46
chr1	101273311	101274873	EZH2_peak_1663	20
chr1	101779125	101781897	EZH2_peak_1664	16
chr1	101783102	101784459	EZH2_peak_1665	26
chr1	101800996	101802131	EZH2_peak_1666	20
chr1	101808781	101812004	EZH2_peak_1667	27
chr1	101822039	101824625	EZH2_peak_1668	26
chr1	101841795	101846172	EZH2_peak_1669	24
chr1	101856014	101856780	EZH2_peak_1670	14
chr1	101858105	101861340	EZH2_peak_1671	37
chr1	101864437	101866340	EZH2_peak_1672	19
chr1	101905576	101906311	EZH2_peak_1673	17
chr1	107748933	107749959	EZH2_peak_1674	17
chr1	107783882	107786347	EZH2_peak_1675	22
chr1	107815140	107816147	EZH2_peak_1676	15
chr1	107854062	107854606	EZH2_peak_1677	15
chr1	107901130	107902308	EZH2_peak_1678	14
chr1	107920111	107921892	EZH2_peak_1679	17
chr1	107937749	107939274	EZH2_peak_1680	17
chr1	107954108	107956064	EZH2_peak_1681	16
chr1	108058371	108060659	EZH2_peak_1682	20
chr1	108297377	108298602	EZH2_peak_1683	10
chr1	108319926	108320491	EZH2_peak_1684	13
chr1	108327046	108329749	EZH2_peak_1685	18
chr1	108335937	108336835	EZH2_peak_1686	26
chr1	108350113	108352878	EZH2_peak_1687	61
chr1	108356510	108358766	EZH2_peak_1688	31
chr1	108410418	108411688	EZH2_peak_1689	12
chr1	108462685	108464092	EZH2_peak_1690	19
chr1	108498548	108501045	EZH2_peak_1691	20
chr1	108517845	108519875	EZH2_peak_1692	16
chr1	108521700	108526271	EZH2_peak_1693	25
chr1	108521700	108526271	EZH2_peak_1694	25
chr1	108545842	108547553	EZH2_peak_1695	16
chr1	108559628	108560322	EZH2_peak_1696	13
chr1	108580962	108584734	EZH2_peak_1697	24
chr1	108589807	108593786	EZH2_peak_1698	25
chr1	108601100	108601542	EZH2_peak_1699	10
chr1	108622407	108623177	EZH2_peak_1700	13
chr1	108628048	108630889	EZH2_peak_1701	12
chr1	108638204	108643270	EZH2_peak_1702	20
chr1	108638204	108643270	EZH2_peak_1703	20
chr1	108651247	108652299	EZH2_peak_1704	13
chr1	108661988	108665254	EZH2_peak_1705	11
chr1	110011210	110017930	EZH2_peak_1706	20
chr1	110651177	110652707	EZH2_peak_1707	14
chr1	110654650	110659389	EZH2_peak_1708	22
chr1	110661318	110661793	EZH2_peak_1709	20
chr1	110665860	110666175	EZH2_peak_1710	21
chr1	110672192	110675870	EZH2_peak_1711	27
chr1	110672192	110675870	EZH2_peak_1712	27
chr1	110677464	110690012	EZH2_peak_1713	51
chr1	110691451	110692163	EZH2_peak_1714	22
chr1	110696419	110699569	EZH2_peak_1715	21
chr1	110701310	110710017	EZH2_peak_1716	45
chr1	110711401	110718805	EZH2_peak_1717	25
chr1	110721811	110728383	EZH2_peak_1718	24
chr1	110805032	110805365	EZH2_peak_1719	17
chr1	110816099	110818304	EZH2_peak_1720	16
chr1	110819801	110821508	EZH2_peak_1721	14
chr1	110971596	110973616	EZH2_peak_1722	22
chr1	110990691	110995806	EZH2_peak_1723	51
chr1	111040952	111047029	EZH2_peak_1724	44
chr1	111040952	111047029	EZH2_peak_1725	44
chr1	111048640	111050972	EZH2_peak_1726	21
chr1	111052405	111053257	EZH2_peak_1727	15
chr1	111060420	111065602	EZH2_peak_1728	45
chr1	111066973	111068157	EZH2_peak_1729	15
chr1	111072326	111077905	EZH2_peak_1730	18
chr1	111072326	111077905	EZH2_peak_1731	18
chr1	111079495	111083713	EZH2_peak_1732	17
chr1	111079495	111083713	EZH2_peak_1733	17
chr1	111079495	111083713	EZH2_peak_1734	17
chr1	111087782	111097546	EZH2_peak_1735	26
chr1	111087782	111097546	EZH2_peak_1736	26
chr1	111098965	111100832	EZH2_peak_1737	21
chr1	111102922	111114606	EZH2_peak_1738	28
chr1	111102922	111114606	EZH2_peak_1739	28
chr1	111126878	111127369	EZH2_peak_1740	13
chr1	111129460	111134432	EZH2_peak_1741	35
chr1	111129460	111134432	EZH2_peak_1742	35
chr1	111137138	111137631	EZH2_peak_1743	24
chr1	111139154	111141954	EZH2_peak_1744	27
chr1	111144049	111148904	EZH2_peak_1745	36
chr1	111150320	111153641	EZH2_peak_1746	46
chr1	111157302	111159508	EZH2_peak_1747	13
chr1	111161624	111163571	EZH2_peak_1748	54
chr1	111179199	111188018	EZH2_peak_1749	23
chr1	111189227	111190975	EZH2_peak_1750	14
chr1	111198280	111200679	EZH2_peak_1751	23
chr1	111213941	111215465	EZH2_peak_1752	20
chr1	111223331	111226345	EZH2_peak_1753	14
chr1	111233147	111236846	EZH2_peak_1754	65
chr1	111239409	111240920	EZH2_peak_1755	25
chr1	111249004	111250458	EZH2_peak_1756	17
chr1	111255532	111257403	EZH2_peak_1757	17
chr1	111260051	111272234	EZH2_peak_1758	29
chr1	111260051	111272234	EZH2_peak_1759	29
chr1	111273639	111274608	EZH2_peak_1760	14
chr1	111280626	111286676	EZH2_peak_1761	25
chr1	111280626	111286676	EZH2_peak_1762	25
chr1	111289216	111289513	EZH2_peak_1763	27
chr1	111291612	111299316	EZH2_peak_1764	33
chr1	111304062	111306250	EZH2_peak_1765	26
chr1	111311966	111313664	EZH2_peak_1766	22
chr1	111314929	111318952	EZH2_peak_1767	57
chr1	111321290	111323930	EZH2_peak_1768	21
chr1	111325610	111326469	EZH2_peak_1769	15
chr1	111335069	111335681	EZH2_peak_1770	16
chr1	111355128	111359608	EZH2_peak_1771	21
chr1	111378477	111380142	EZH2_peak_1772	12
chr1	111393698	111395169	EZH2_peak_1773	13
chr1	111398653	111399397	EZH2_peak_1774	12
chr1	111526710	111528063	EZH2_peak_1775	18
chr1	111531045	111532607	EZH2_peak_1776	40
chr1	111535109	111536598	EZH2_peak_1777	22
chr1	111573961	111575344	EZH2_peak_1778	10
chr1	111747911	111748383	EZH2_peak_1779	16
chr1	111749682	111756169	EZH2_peak_1780	22
chr1	111763262	111766059	EZH2_peak_1781	25
chr1	111774343	111778787	EZH2_peak_1782	21
chr1	111785622	111790025	EZH2_peak_1783	26
chr1	111791641	111801366	EZH2_peak_1784	37
chr1	111791641	111801366	EZH2_peak_1785	37
chr1	111803538	111804749	EZH2_peak_1786	21
chr1	111816327	111817372	EZH2_peak_1787	34
chr1	111819828	111825319	EZH2_peak_1788	24
chr1	111830990	111833458	EZH2_peak_1789	40
chr1	111853248	111863762	EZH2_peak_1790	23
chr1	111853248	111863762	EZH2_peak_1791	23
chr1	111853248	111863762	EZH2_peak_1792	23
chr1	111853248	111863762	EZH2_peak_1793	23
chr1	111908673	111912834	EZH2_peak_1794	24
chr1	111908673	111912834	EZH2_peak_1795	24
chr1	111916056	111917524	EZH2_peak_1796	20
chr1	111922722	111923064	EZH2_peak_1797	40
chr1	111928224	111929731	EZH2_peak_1798	20
chr1	111933380	111934878	EZH2_peak_1799	14
chr1	111942685	111953698	EZH2_peak_1800	39
chr1	111942685	111953698	EZH2_peak_1801	39
chr1	111954946	111955690	EZH2_peak_1802	15
chr1	112029787	112030219	EZH2_peak_1803	17
chr1	112034541	112037755	EZH2_peak_1804	43
chr1	112040215	112040834	EZH2_peak_1805	22
chr1	112042004	112044029	EZH2_peak_1806	28
chr1	112281712	112282913	EZH2_peak_1807	14
chr1	112284841	112287020	EZH2_peak_1808	23
chr1	112327859	112329761	EZH2_peak_1809	35
chr1	112331794	112335302	EZH2_peak_1810	24
chr1	112331794	112335302	EZH2_peak_1811	24
chr1	112337074	112367462	EZH2_peak_1812	31
chr1	112337074	112367462	EZH2_peak_1813	31
chr1	112337074	112367462	EZH2_peak_1814	31
chr1	112337074	112367462	EZH2_peak_1815	31
chr1	112369866	112373767	EZH2_peak_1816	21
chr1	112376122	112377052	EZH2_peak_1817	13
chr1	112378628	112385775	EZH2_peak_1818	21
chr1	112388489	112403614	EZH2_peak_1819	42
chr1	112388489	112403614	EZH2_peak_1820	42
chr1	112410312	112446528	EZH2_peak_1821	46
chr1	112410312	112446528	EZH2_peak_1822	46
chr1	112410312	112446528	EZH2_peak_1823	46
chr1	112410312	112446528	EZH2_peak_1824	46
chr1	112449409	112454650	EZH2_peak_1825	28
chr1	112465831	112468408	EZH2_peak_1826	16
chr1	112470180	112475177	EZH2_peak_1827	39
chr1	112476448	112477414	EZH2_peak_1828	27
chr1	112483364	112503613	EZH2_peak_1829	29
chr1	112483364	112503613	EZH2_peak_1830	29
chr1	112483364	112503613	EZH2_peak_1831	29
chr1	112507205	112510260	EZH2_peak_1832	19
chr1	112512733	112522138	EZH2_peak_1833	22
chr1	112523647	112523984	EZH2_peak_1834	12
chr1	112533535	112538156	EZH2_peak_1835	32
chr1	112542044	112550335	EZH2_peak_1836	27
chr1	112542044	112550335	EZH2_peak_1837	27
chr1	112554756	112557353	EZH2_peak_1838	15
chr1	112558665	112564988	EZH2_peak_1839	27
chr1	112558665	112564988	EZH2_peak_1840	27
chr1	112567718	112569573	EZH2_peak_1841	14
chr1	112570812	112573773	EZH2_peak_1842	30
chr1	112579262	112580463	EZH2_peak_1843	12
chr1	112581750	112589945	EZH2_peak_1844	18
chr1	112581750	112589945	EZH2_peak_1845	18
chr1	112581750	112589945	EZH2_peak_1846	18
chr1	112598839	112601862	EZH2_peak_1847	18
chr1	112603520	112604605	EZH2_peak_1848	18
chr1	112605862	112609768	EZH2_peak_1849	32
chr1	112620752	112622340	EZH2_peak_1850	30
chr1	112628879	112629171	EZH2_peak_1851	11
chr1	112635505	112637633	EZH2_peak_1852	19
chr1	112677134	112680153	EZH2_peak_1853	19
chr1	112683352	112685491	EZH2_peak_1854	33
chr1	112707475	112712524	EZH2_peak_1855	22
chr1	112728675	112730157	EZH2_peak_1856	17
chr1	112773255	112777731	EZH2_peak_1857	19
chr1	112784192	112789015	EZH2_peak_1858	18
chr1	112799787	112801857	EZH2_peak_1859	21
chr1	112813268	112814649	EZH2_peak_1860	20
chr1	112820621	112823611	EZH2_peak_1861	18
chr1	112825559	112830860	EZH2_peak_1862	34
chr1	112825559	112830860	EZH2_peak_1863	34
chr1	112840594	112856328	EZH2_peak_1864	35
chr1	112858868	112861669	EZH2_peak_1865	25
chr1	112863414	112869197	EZH2_peak_1866	28
chr1	112870516	112880020	EZH2_peak_1867	34
chr1	112870516	112880020	EZH2_peak_1868	34
chr1	112870516	112880020	EZH2_peak_1869	34
chr1	112884366	112885118	EZH2_peak_1870	17
chr1	112888293	112890502	EZH2_peak_1871	17
chr1	112896213	112901163	EZH2_peak_1872	30
chr1	112922394	112923395	EZH2_peak_1873	13
chr1	112933129	112933929	EZH2_peak_1874	14
chr1	113050998	113052610	EZH2_peak_1875	36
chr1	113261420	113261721	EZH2_peak_1876	14
chr1	113313416	113313821	EZH2_peak_1877	10
chr1	114534322	114535326	EZH2_peak_1878	20
chr1	114541164	114548340	EZH2_peak_1879	23
chr1	114541164	114548340	EZH2_peak_1880	23
chr1	114551789	114553910	EZH2_peak_1881	34
chr1	114551789	114553910	EZH2_peak_1882	34
chr1	114561138	114561610	EZH2_peak_1883	18
chr1	114564574	114564962	EZH2_peak_1884	17
chr1	114568506	114572328	EZH2_peak_1885	26
chr1	114575155	114576295	EZH2_peak_1886	29
chr1	114584104	114588254	EZH2_peak_1887	24
chr1	114591665	114596556	EZH2_peak_1888	28
chr1	114591665	114596556	EZH2_peak_1889	28
chr1	114598348	114603004	EZH2_peak_1890	21
chr1	114598348	114603004	EZH2_peak_1891	21
chr1	114605292	114605769	EZH2_peak_1892	28
chr1	114619261	114626191	EZH2_peak_1893	19
chr1	114628362	114649922	EZH2_peak_1894	34
chr1	114628362	114649922	EZH2_peak_1895	34
chr1	114667816	114681266	EZH2_peak_1896	33
chr1	114667816	114681266	EZH2_peak_1897	33
chr1	114667816	114681266	EZH2_peak_1898	33
chr1	114684360	114685309	EZH2_peak_1899	13
chr1	114690027	114692694	EZH2_peak_1900	22
chr1	114697474	114703909	EZH2_peak_1901	21
chr1	114705274	114711188	EZH2_peak_1902	36
chr1	114715797	114723767	EZH2_peak_1903	25
chr1	114730417	114731202	EZH2_peak_1904	18
chr1	114734005	114736159	EZH2_peak_1905	28
chr1	114738876	114741830	EZH2_peak_1906	21
chr1	114744040	114746820	EZH2_peak_1907	26
chr1	114749226	114768080	EZH2_peak_1908	38
chr1	114749226	114768080	EZH2_peak_1909	38
chr1	114769800	114779072	EZH2_peak_1910	26
chr1	114769800	114779072	EZH2_peak_1911	26
chr1	114780551	114782954	EZH2_peak_1912	17
chr1	114791079	114793920	EZH2_peak_1913	34
chr1	114800266	114806735	EZH2_peak_1914	28
chr1	114810086	114820966	EZH2_peak_1915	44
chr1	114828145	114833402	EZH2_peak_1916	29
chr1	114834967	114846327	EZH2_peak_1917	66
chr1	114853198	114854931	EZH2_peak_1918	14
chr1	114871030	114874466	EZH2_peak_1919	32
chr1	114879072	114885905	EZH2_peak_1920	22
chr1	115325895	115326254	EZH2_peak_1921	30
chr1	115334558	115338891	EZH2_peak_1922	34
chr1	115341345	115345854	EZH2_peak_1923	34
chr1	115370673	115370970	EZH2_peak_1924	20
chr1	115380090	115389354	EZH2_peak_1925	50
chr1	115380090	115389354	EZH2_peak_1926	50
chr1	115391369	115394268	EZH2_peak_1927	26
chr1	115396047	115398648	EZH2_peak_1928	29
chr1	115396047	115398648	EZH2_peak_1929	29
chr1	115408034	115408961	EZH2_peak_1930	12
chr1	115415067	115416776	EZH2_peak_1931	26
chr1	115420283	115427343	EZH2_peak_1932	32
chr1	115420283	115427343	EZH2_peak_1933	32
chr1	115433250	115437564	EZH2_peak_1934	18
chr1	115443336	115445863	EZH2_peak_1935	43
chr1	115448128	115451182	EZH2_peak_1936	19
chr1	115485004	115486210	EZH2_peak_1937	27
chr1	115544121	115545310	EZH2_peak_1938	39
chr1	115929299	115929698	EZH2_peak_1939	13
chr1	116012269	116013259	EZH2_peak_1940	26
chr1	116149898	116157572	EZH2_peak_1941	26
chr1	116149898	116157572	EZH2_peak_1942	26
chr1	116170478	116173377	EZH2_peak_1943	25
chr1	116174593	116176158	EZH2_peak_1944	21
chr1	116249600	116253328	EZH2_peak_1945	27
chr1	116272670	116273226	EZH2_peak_1946	12
chr1	116280184	116281094	EZH2_peak_1947	22
chr1	116287045	116289246	EZH2_peak_1948	17
chr1	116314192	116314719	EZH2_peak_1949	11
chr1	116316079	116320875	EZH2_peak_1950	48
chr1	116316079	116320875	EZH2_peak_1951	48
chr1	116366711	116370686	EZH2_peak_1952	25
chr1	116382840	116387128	EZH2_peak_1953	34
chr1	116388456	116389078	EZH2_peak_1954	40
chr1	116401723	116402269	EZH2_peak_1955	13
chr1	116413751	116417442	EZH2_peak_1956	32
chr1	116421221	116431530	EZH2_peak_1957	39
chr1	116421221	116431530	EZH2_peak_1958	39
chr1	116438921	116440871	EZH2_peak_1959	18
chr1	116443152	116449720	EZH2_peak_1960	16
chr1	116443152	116449720	EZH2_peak_1961	16
chr1	116451434	116452003	EZH2_peak_1962	13
chr1	116455088	116457816	EZH2_peak_1963	26
chr1	116465807	116469384	EZH2_peak_1964	20
chr1	116477500	116481105	EZH2_peak_1965	25
chr1	116510210	116511249	EZH2_peak_1966	23
chr1	116711592	116714917	EZH2_peak_1967	14
chr1	116717440	116718792	EZH2_peak_1968	35
chr1	116722576	116727344	EZH2_peak_1969	19
chr1	116741766	116745037	EZH2_peak_1970	25
chr1	116759866	116761246	EZH2_peak_1971	48
chr1	116778037	116780155	EZH2_peak_1972	35
chr1	116801971	116803874	EZH2_peak_1973	17
chr1	116983348	116984453	EZH2_peak_1974	18
chr1	117296005	117296478	EZH2_peak_1975	24
chr1	117321023	117321820	EZH2_peak_1976	12
chr1	117337836	117338598	EZH2_peak_1977	13
chr1	117341556	117345847	EZH2_peak_1978	25
chr1	117347490	117348703	EZH2_peak_1979	12
chr1	117375014	117378857	EZH2_peak_1980	35
chr1	117411510	117412289	EZH2_peak_1981	14
chr1	117414228	117418066	EZH2_peak_1982	22
chr1	117743482	117746611	EZH2_peak_1983	24
chr1	117784637	117790257	EZH2_peak_1984	26
chr1	118148099	118149287	EZH2_peak_1985	16
chr1	118166423	118167205	EZH2_peak_1986	14
chr1	118168777	118172571	EZH2_peak_1987	19
chr1	118174106	118179086	EZH2_peak_1988	18
chr1	118522277	118523006	EZH2_peak_1989	12
chr1	118525937	118527162	EZH2_peak_1990	35
chr1	118554030	118560416	EZH2_peak_1991	36
chr1	118554030	118560416	EZH2_peak_1992	36
chr1	118566098	118568923	EZH2_peak_1993	47
chr1	118638292	118640715	EZH2_peak_1994	23
chr1	118655820	118660332	EZH2_peak_1995	25
chr1	118655820	118660332	EZH2_peak_1996	25
chr1	118666836	118668383	EZH2_peak_1997	42
[truncated: 38,655 more rows]

## Sheet: Supplementary Table 2
Raw data for Figure 4 - EZH2-rich domains in HeLa-S3. The coordinates of the EZH2-rich domains (Chr:start-end), and the EZH2 enrichment score are shown. *Chr:Chromosome
Supplementary Table 2: EZH2-rich domains in HeLa-S3
Chr	start	end	EZH2-rich domain	score
chr12	2165002	2167468	domain_1	159
chr12	2229733	2232054	domain_2	100
chr12	2661413	2663408	domain_3	174
chr12	2692457	2696473	domain_4	53
chr12	4303341	4304654	domain_5	155
chr12	4411255	4412097	domain_6	206
chr12	45373561	45374384	domain_7	207
chr12	52069215	52070934	domain_8	145
chr12	52235919	52239112	domain_9	67
chr12	107508511	107510652	domain_10	165
chr12	111517043	111520143	domain_11	80
chr12	125730498	125731387	domain_12	170
chr12	130861128	130863338	domain_13	198
chr12	131038487	131042952	domain_14	88
chr2	88715632	88719052	domain_15	126
chr18	13531862	13533406	domain_16	193
chr18	56945907	56950592	domain_17	121
chr18	75774598	75776383	domain_18	204
chr18	76431050	76434692	domain_19	76
chr18	76459295	76462555	domain_20	135
chr18	76527486	76532379	domain_21	54
chr19	14976643	14980027	domain_22	116
chr19	31138931	31144148	domain_23	70
chr19	34234793	34237803	domain_24	162
chr17	30899361	30903231	domain_25	137
chr17	30918246	30920520	domain_26	215
chr17	35083657	35085724	domain_27	82
chr17	75605255	75607795	domain_28	178
chr17	75650899	75652622	domain_29	139
chr17	75789000	75794265	domain_30	36
chr17	77206455	77207326	domain_31	180
chr17	77257552	77261440	domain_32	47
chr17	77292187	77296429	domain_33	34
chr17	77343891	77347167	domain_34	27
chr17	77352766	77361392	domain_35	11
chr17	77372899	77380799	domain_36	4
chr17	77387772	77391760	domain_37	71
chr17	77405049	77413245	domain_38	14
chr17	77539017	77542085	domain_39	73
chr6	38844099	38849149	domain_40	144
chr6	63587330	63589824	domain_41	112
chr6	167753024	167755113	domain_42	187
chr9	92210549	92215265	domain_43	65
chr9	124933371	124935784	domain_44	195
chr9	128928727	128930163	domain_45	153
chr9	129405657	129415322	domain_46	1
chr9	134979587	134987412	domain_47	38
chr9	135001915	135003992	domain_48	104
chr9	135083187	135085046	domain_49	191
chr9	135363453	135364236	domain_50	160
chr9	135378251	135381514	domain_51	22
chr9	135393072	135396891	domain_52	114
chr9	136471354	136472785	domain_53	161
chr9	136478502	136479425	domain_54	186
chr9	136484862	136487388	domain_55	120
chr9	137930126	137938934	domain_56	9
chr9	138512288	138514854	domain_57	94
chr9	138522780	138529304	domain_58	35
chr9	138565033	138567657	domain_59	134
chr9	140798139	140800836	domain_60	111
chr13	46417385	46418706	domain_61	184
chr13	112182746	112184590	domain_62	179
chr13	112301120	112306743	domain_63	64
chr13	112887415	112891285	domain_64	133
chr13	112907099	112915372	domain_65	16
chr1	3276024	3279769	domain_66	99
chr1	7155593	7157063	domain_67	185
chr1	33997964	34000459	domain_68	176
chr1	37321458	37326082	domain_69	52
chr1	39021530	39026639	domain_70	42
chr1	114838655	114844496	domain_71	28
chr1	115383951	115387397	domain_72	75
chr1	145023221	145030116	domain_73	26
chr1	160720722	160722693	domain_74	202
chr1	204865032	204868813	domain_75	103
chr1	244117569	244122584	domain_76	147
chr1	244200534	244201065	domain_77	213
chr1	244252828	244256788	domain_78	31
chr1	244283269	244288208	domain_79	110
chr1	245568739	245569765	domain_80	216
chr11	11425074	11431137	domain_81	24
chr11	33498337	33501646	domain_82	210
chr11	33841048	33843574	domain_83	127
chr11	45392461	45397667	domain_84	96
chr11	45413202	45416031	domain_85	50
chr11	60814341	60816924	domain_86	190
chr11	70486336	70488382	domain_87	188
chr11	70676075	70679784	domain_88	43
chr11	71098554	71104006	domain_89	5
chr11	83547821	83554806	domain_90	85
chr10	22610856	22611800	domain_91	19
chr10	22610856	22611800	domain_92	18
chr10	71437447	71438177	domain_93	152
chr10	92545446	92550690	domain_94	149
chr10	115381158	115384462	domain_95	93
chr10	124475429	124481153	domain_96	55
chr10	125184632	125187243	domain_97	86
chr10	130073967	130076515	domain_98	203
chr16	49721596	49723018	domain_99	157
chr16	66161520	66162218	domain_100	200
chr5	71532	75837	domain_101	7
chr5	102815	104551	domain_102	113
chr5	1352792	1356344	domain_103	39
chr5	1734886	1736614	domain_104	118
chr5	2126284	2130131	domain_105	41
chr5	2142572	2144774	domain_106	172
chr5	2149050	2154587	domain_107	79
chr5	2163030	2168175	domain_108	8
chr5	2173572	2174884	domain_109	146
chr5	2196590	2200013	domain_110	49
chr5	4873288	4877640	domain_111	45
chr5	4897964	4902768	domain_112	115
chr5	5497199	5504599	domain_113	57
chr5	5632605	5636987	domain_114	81
chr5	5793249	5799536	domain_115	29
chr5	10854694	10863159	domain_116	15
chr5	10969303	10973598	domain_117	30
chr5	10982066	10987242	domain_118	92
chr5	11104857	11109474	domain_119	77
chr5	21889538	21897040	domain_120	69
chr5	31293970	31297332	domain_121	164
chr5	31592172	31594257	domain_122	141
chr5	31602022	31606728	domain_123	95
chr5	31644482	31648397	domain_124	25
chr5	31696775	31705421	domain_125	6
chr5	31761021	31764139	domain_126	129
chr5	31805822	31806489	domain_127	131
chr5	33577656	33582716	domain_128	166
chr5	33608337	33615549	domain_129	74
chr5	33647400	33650251	domain_130	177
chr5	33827158	33832119	domain_131	102
chr5	35036687	35039852	domain_132	140
chr5	37927136	37930607	domain_133	105
chr5	38161098	38165780	domain_134	171
chr5	38215894	38218706	domain_135	61
chr5	38228101	38230905	domain_136	212
chr5	38241645	38249447	domain_137	17
chr5	61070847	61072254	domain_138	194
chr5	61409685	61413764	domain_139	154
chr5	135112034	135117602	domain_140	21
chr20	16782640	16787346	domain_141	175
chr20	31916276	31917825	domain_142	130
chr20	45059405	45061880	domain_143	209
chr20	45101142	45102834	domain_144	208
chr20	47100118	47103791	domain_145	60
chr20	47131666	47132366	domain_146	20
chr20	49617871	49619720	domain_147	183
chr20	49704032	49708738	domain_148	63
chr20	55700062	55701095	domain_149	201
chr20	56781968	56785623	domain_150	142
chr20	56798624	56801226	domain_151	150
chr20	57356382	57359301	domain_152	40
chr20	57375415	57378230	domain_153	68
chr20	57797781	57799826	domain_154	107
chr20	57867016	57869201	domain_155	90
chr20	57899626	57907568	domain_156	12
chr20	58006350	58012123	domain_157	23
chr20	58053810	58057231	domain_158	106
chr20	58065547	58067452	domain_159	169
chr20	59917932	59920601	domain_160	109
chr20	60083215	60085565	domain_161	83
chr20	60198889	60204252	domain_162	13
chr20	60375840	60383153	domain_163	3
chr20	60387467	60395899	domain_164	2
chr20	60476312	60483151	domain_165	32
chr20	61671765	61675868	domain_166	37
chr15	29311717	29314686	domain_167	151
chr15	29648831	29653427	domain_168	98
chr15	58289470	58290496	domain_169	211
chr15	60906155	60912420	domain_170	72
chr15	60993442	60997760	domain_171	87
chr15	61491734	61492947	domain_172	182
chr15	61816666	61821210	domain_173	59
chr15	62012396	62014128	domain_174	128
chr15	66403598	66406743	domain_175	108
chr15	66474418	66477424	domain_176	48
chr15	68916185	68919282	domain_177	136
chr15	73132401	73134863	domain_178	205
chr15	73197389	73201565	domain_179	91
chr15	74128071	74129456	domain_180	168
chr15	78057122	78060384	domain_181	158
chr15	97009526	97010926	domain_182	189
chr15	98928961	98929562	domain_183	192
chr15	98961251	98965504	domain_184	62
chr15	99123588	99127501	domain_185	33
chr8	871184	874746	domain_186	66
chr8	1575180	1579784	domain_187	89
chr8	1583912	1585468	domain_188	197
chr8	1599918	1601721	domain_189	148
chr8	2055070	2059704	domain_190	58
chr8	2089519	2092080	domain_191	167
chr8	10374328	10377770	domain_192	56
chr8	10940589	10944575	domain_193	44
chr8	11804298	11806162	domain_194	214
chr8	25783040	25784684	domain_195	143
chr8	25832470	25834653	domain_196	119
chr8	94615217	94616849	domain_197	97
chr8	142618495	142620162	domain_198	156
chr8	142899000	142900919	domain_199	125
chr8	144001412	144003465	domain_200	84
chr8	144194285	144199253	domain_201	46
chr7	3500410	3504256	domain_202	173
chr7	3932814	3938007	domain_203	138
chr7	37212088	37214862	domain_204	132
chr7	155990760	155995361	domain_205	123
chr7	157493128	157496657	domain_206	51
chr7	157643235	157644852	domain_207	101
chr14	37061580	37063444	domain_208	181
chr14	56897302	56898842	domain_209	117
chr14	66295007	66296028	domain_210	199
chr14	76844763	76848858	domain_211	78
chr14	96345189	96348504	domain_212	163
chr14	97198453	97208129	domain_213	10
chr14	99743202	99747256	domain_214	124
chr14	104871604	104875510	domain_215	122
chr21	34324217	34325062	domain_216	196

## Sheet: Supplementary Table 3
Raw data for Figure 6 - Differentially expressed genes between cervical cancer patients with low EZH2 (n=20) and high EZH2 (n=20). 1843 differentially expressed genes are shown with adjusted p-value (padj) < 0.05.
Supplementary Table 3: Differentially expressed genes between cervical cancer patients with low EZH2 and high EZH2
ID	baseMean	log2FoldChange	lfcSE	stat	pvalue	padj	symbol
ENSG00000106462	4167.45	2.65194	0.106295	-24.9488	2.19956e-137	7.26801e-133	EZH2
ENSG00000020577	898.494	-2.60969	0.242925	10.7428	6.40714e-27	7.05704e-23	SAMD4A
ENSG00000183287	582.049	-6.24115	0.620541	10.0576	8.50451e-24	7.02536e-20	CCBE1
ENSG00000162545	2016.72	-3.1254	0.312814	9.99124	1.6648e-23	1.1002e-19	CAMK2N1
ENSG00000106868	668.762	-1.8838	0.195741	9.62393	6.33635e-22	3.48953e-18	SUSD1
ENSG00000132854	203.444	-6.05351	0.648157	9.33957	9.67257e-21	4.56587e-17	KANK4
ENSG00000115380	10566.8	-4.43852	0.477296	9.2993	1.41369e-20	5.83906e-17	EFEMP1
ENSG00000039523	2256.93	-1.79572	0.194065	9.25317	2.1794e-20	8.00153e-17	RIPOR1
ENSG00000164104	15915.9	1.58567	0.172148	-9.21104	3.22984e-20	1.06723e-16	HMGB2
ENSG00000150687	6846.19	-2.84742	0.309845	9.18983	3.93457e-20	1.1788e-16	PRSS23
ENSG00000105825	1226.26	-6.48424	0.706286	9.18075	4.28095e-20	1.1788e-16	TFPI2
ENSG00000117525	19477.6	-4.46319	0.495656	9.0046	2.16447e-19	5.50158e-16	F3
ENSG00000092969	907.236	-3.99507	0.444158	8.99469	2.36891e-19	5.59112e-16	TGFB2
ENSG00000146674	33200.9	-3.7861	0.428073	8.84453	9.19162e-19	2.02479e-15	IGFBP3
ENSG00000075420	5442.62	-1.59885	0.18425	8.67759	4.04252e-18	8.34856e-15	FNDC3B
ENSG00000259207	142.494	-4.46859	0.521471	8.5692	1.04211e-17	2.02555e-14	ITGB3
ENSG00000135318	2658.8	-3.94179	0.462784	8.51756	1.62947e-17	2.99126e-14	NT5E
ENSG00000267530	56.7241	-3.9259	0.46394	8.4621	2.62616e-17	4.56716e-14	LINC01836
ENSG00000214049	2290.51	-5.25864	0.630631	8.3387	7.51098e-17	1.24093e-13	UCA1
ENSG00000176692	257.838	-4.52814	0.543965	8.32433	8.48083e-17	1.33444e-13	FOXC2
ENSG00000197614	1618.48	-4.64379	0.559228	8.30393	1.00724e-16	1.51282e-13	MFAP5
ENSG00000138675	80.6839	-6.28323	0.758484	8.28393	1.19176e-16	1.64081e-13	FGF5
ENSG00000196196	23.2049	-3.80455	0.460881	8.25494	1.51976e-16	2.00869e-13	HRCT1
ENSG00000198910	1834.08	-4.64524	0.563241	8.24734	1.61958e-16	2.05829e-13	L1CAM
ENSG00000137801	11905.2	-3.06601	0.37597	8.15494	3.49353e-16	4.27543e-13	THBS1
ENSG00000187094	74.6449	-5.27185	0.650405	8.10548	5.2536e-16	6.19981e-13	CCK
ENSG00000132031	387.589	-3.71176	0.461059	8.0505	8.2455e-16	8.7889e-13	MATN3
ENSG00000053747	25528.5	-3.93457	0.491428	8.00641	1.18106e-15	1.21956e-12	LAMA3
ENSG00000100162	1848.27	1.56109	0.196732	-7.93512	2.10289e-15	2.10563e-12	CENPM
ENSG00000123989	5505.92	-1.9449	0.245826	7.91169	2.53917e-15	2.3972e-12	CHPF
ENSG00000111799	11403.6	-2.91101	0.370713	7.85246	4.07949e-15	3.7444e-12	COL12A1
ENSG00000130635	12264.3	-2.77686	0.354668	7.82944	4.90042e-15	4.26118e-12	COL5A1
ENSG00000058085	51516.7	-3.50369	0.448431	7.8132	5.5753e-15	4.72371e-12	LAMC2
ENSG00000122133	39.7721	-5.53221	0.709628	7.79593	6.39367e-15	5.28165e-12	PAEP
ENSG00000182218	234.869	-2.90968	0.374003	7.77984	7.26154e-15	5.85227e-12	HHIPL1
ENSG00000227467	52.2691	-4.54889	0.586206	7.75989	8.50037e-15	6.68756e-12	LINC01537
ENSG00000258545	245.591	5.08495	0.659328	-7.71232	1.23546e-14	9.07186e-12	RHOXF1-AS1
ENSG00000140459	80.3748	-5.00232	0.649537	7.70138	1.34609e-14	9.66935e-12	CYP11A1
ENSG00000225383	92.1788	-8.2305	1.07195	7.67808	1.61485e-14	1.13531e-11	SFTA1P
ENSG00000171533	76.2269	-3.08126	0.402809	7.64945	2.01843e-14	1.38948e-11	MAP6
ENSG00000125999	1418.48	-7.86407	1.02859	7.64545	2.08212e-14	1.40407e-11	BPIFB1
ENSG00000086062	17968	-1.59541	0.209757	7.60595	2.82814e-14	1.86901e-11	B4GALT1
ENSG00000197208	119.202	-1.67171	0.219889	7.60251	2.90431e-14	1.88171e-11	SLC22A4
ENSG00000198959	16646.3	-3.84199	0.505575	7.59924	2.9788e-14	1.89285e-11	TGM2
ENSG00000139211	1746.72	-3.27236	0.43118	7.58931	3.21609e-14	1.96795e-11	AMIGO2
ENSG00000175544	111.836	-3.13795	0.414813	7.56474	3.88644e-14	2.3349e-11	CABP4
ENSG00000198121	947.546	-2.2061	0.293781	7.50935	5.94231e-14	3.38538e-11	LPAR1
ENSG00000172985	341.953	-2.2684	0.302073	7.50942	5.93883e-14	3.38538e-11	SH3RF3
ENSG00000139973	64.8966	-4.13492	0.554154	7.46169	8.54226e-14	4.70437e-11	SYT16
ENSG00000153993	78.593	-4.3659	0.585474	7.45704	8.84847e-14	4.79312e-11	SEMA3D
ENSG00000136205	2320.48	-1.89667	0.255705	7.4174	1.19438e-13	6.26443e-11	TNS3
ENSG00000101198	66.1652	-4.20221	0.567032	7.41088	1.25466e-13	6.37812e-11	NKAIN4
ENSG00000149596	299.137	-3.39996	0.459866	7.39337	1.43157e-13	7.06019e-11	JPH2
ENSG00000257219	27.2962	-4.23202	0.573393	7.38067	1.57497e-13	7.54226e-11	LNCOG
ENSG00000186642	320.094	-2.81633	0.382317	7.36649	1.75174e-13	8.26896e-11	PDE2A
ENSG00000181617	333.405	6.04364	0.82278	-7.34539	2.05162e-13	9.54812e-11	FDCSP
ENSG00000105143	105.818	-6.20934	0.849534	7.30911	2.68924e-13	1.23417e-10	SLC1A6
ENSG00000103546	274.13	-5.00167	0.685493	7.29646	2.95431e-13	1.33725e-10	SLC6A2
ENSG00000260944	10.0467	-6.31993	0.869982	7.26443	3.74609e-13	1.67273e-10	FOXC2-AS1
ENSG00000006534	1160.02	-2.54828	0.351534	7.24903	4.19774e-13	1.84941e-10	ALDH3B1
ENSG00000231826	151.02	-6.18169	0.856874	7.21424	5.42366e-13	2.35808e-10	LINC01819
ENSG00000174099	925.324	-2.67772	0.371263	7.21244	5.49568e-13	2.35836e-10	MSRB3
ENSG00000127329	547.214	-1.79367	0.249308	7.1946	6.26437e-13	2.65376e-10	PTPRB
ENSG00000101298	235.665	-2.83575	0.394815	7.18248	6.84599e-13	2.86345e-10	SNPH
ENSG00000232759	28.0444	-4.50599	0.627595	7.17977	6.98293e-13	2.88421e-10	LOC100506178
ENSG00000141756	5436.59	-2.73523	0.381541	7.16891	7.55984e-13	3.08395e-10	FKBP10
ENSG00000175294	45.6558	-2.53578	0.354676	7.14957	8.70513e-13	3.46558e-10	CATSPER1
ENSG00000085063	20157	-1.86986	0.261634	7.14685	8.87915e-13	3.49278e-10	CD59
ENSG00000166670	5020.82	-5.22018	0.731189	7.1393	9.3806e-13	3.60422e-10	MMP10
ENSG00000169067	28.4812	-5.51685	0.772741	7.13932	9.37914e-13	3.60422e-10	ACTBL2
ENSG00000214063	1406.17	-1.85838	0.260787	7.12605	1.03288e-12	3.92292e-10	TSPAN4
ENSG00000149257	14878	-1.6876	0.237059	7.11888	1.08807e-12	4.08559e-10	SERPINH1
ENSG00000071242	1586.1	-2.18861	0.307511	7.11719	1.10151e-12	4.08956e-10	RPS6KA2
ENSG00000144583	79.3462	-4.81565	0.678311	7.09947	1.25235e-12	4.59794e-10	MARCHF4
ENSG00000009709	155.498	-7.12993	1.0069	7.08111	1.43007e-12	5.08104e-10	PAX7
ENSG00000243710	107.561	-2.96604	0.420226	7.0582	1.68676e-12	5.92933e-10	CFAP57
ENSG00000141429	6079.59	-1.61947	0.2301	7.03811	1.94861e-12	6.77768e-10	GALNT1
ENSG00000142910	8764.1	-2.56739	0.364992	7.0341	2.00556e-12	6.90309e-10	TINAGL1
ENSG00000138623	1163.42	-2.11152	0.300365	7.02984	2.06766e-12	7.04346e-10	SEMA7A
ENSG00000250564	67.9485	7.48345	1.06741	-7.01085	2.36867e-12	7.98654e-10	LOC102546229
ENSG00000076067	2419.86	-1.81575	0.259087	7.00828	2.41272e-12	8.05288e-10	RBMS2
ENSG00000172572	181.803	-3.16814	0.452465	7.00195	2.5243e-12	8.34106e-10	PDE3A
ENSG00000157613	1346.15	-3.66795	0.525267	6.98302	2.88892e-12	9.45135e-10	CREB3L1
ENSG00000197993	63.998	3.09092	0.445773	-6.93384	4.09578e-12	1.28892e-09	KEL
ENSG00000142871	8815.31	-2.89441	0.417601	6.93105	4.17742e-12	1.30221e-09	CCN1
ENSG00000104635	2874.73	-1.86571	0.269403	6.92535	4.34887e-12	1.34299e-09	SLC39A14
ENSG00000136928	31.0715	-4.91654	0.711267	6.91236	4.76641e-12	1.4583e-09	GABBR2
ENSG00000198892	407.62	-2.17406	0.314589	6.9108	4.81921e-12	1.46093e-09	SHISA4
ENSG00000163297	1519.58	-2.61066	0.378283	6.90133	5.15171e-12	1.54753e-09	ANTXR2
ENSG00000163283	66.8716	-5.23016	0.758691	6.89365	5.4377e-12	1.61872e-09	ALPP
ENSG00000128342	681.218	-2.56858	0.373231	6.88202	5.90099e-12	1.74095e-09	LIF
ENSG00000196581	103.735	-3.6722	0.534248	6.87357	6.26128e-12	1.79621e-09	AJAP1
ENSG00000188833	130.504	-4.29566	0.625045	6.87257	6.30574e-12	1.79621e-09	ENTPD8
ENSG00000041982	15491.4	-3.18408	0.464089	6.86093	6.84127e-12	1.9321e-09	TNC
ENSG00000012171	1939.63	-3.02324	0.441174	6.85271	7.24618e-12	2.01206e-09	SEMA3B
ENSG00000240024	121.405	-2.44217	0.356735	6.84592	7.59879e-12	2.09239e-09	LINC00888
ENSG00000227825	19.2265	-2.93085	0.429186	6.82884	8.56044e-12	2.31855e-09	SLC9A7P1
ENSG00000148677	40.7776	-4.11928	0.605643	6.80151	1.03527e-11	2.73669e-09	ANKRD1
ENSG00000146678	14.3402	-5.25346	0.776503	6.76553	1.32822e-11	3.42879e-09	IGFBP1
ENSG00000232480	36.0344	-4.03406	0.597567	6.75081	1.47026e-11	3.76602e-09	TGFB2-AS1
ENSG00000172638	1357.89	-2.24479	0.332675	6.74769	1.50214e-11	3.81808e-09	EFEMP2
ENSG00000173705	122.376	-3.47529	0.515281	6.74445	1.53609e-11	3.87459e-09	SUSD5
ENSG00000198691	41.3626	-2.81459	0.41821	6.73007	1.69579e-11	4.245e-09	ABCA4
ENSG00000151388	420.032	-2.39232	0.357312	6.69533	2.15184e-11	5.26692e-09	ADAMTS12
ENSG00000157064	181.55	-2.96582	0.444763	6.6683	2.58775e-11	6.23279e-09	NMNAT2
ENSG00000131016	962.503	-2.96657	0.444934	6.66744	2.60305e-11	6.23279e-09	AKAP12
ENSG00000212724	26.4399	-5.60302	0.841215	6.66063	2.72658e-11	6.48161e-09	KRTAP2-3
ENSG00000135862	10159.5	-1.85596	0.279519	6.63984	3.14017e-11	7.30708e-09	LAMC1
ENSG00000102265	9962.04	-2.25016	0.339281	6.63214	3.30851e-11	7.64498e-09	TIMP1
ENSG00000115414	54341.2	-3.38081	0.510507	6.62247	3.53247e-11	8.04989e-09	FN1
ENSG00000163513	2880.69	-2.06755	0.312472	6.61675	3.67183e-11	8.31016e-09	TGFBR2
ENSG00000243137	133.677	-5.24435	0.793103	6.61245	3.77998e-11	8.40697e-09	PSG4
ENSG00000206538	580.989	-3.47	0.524959	6.61004	3.84207e-11	8.412e-09	VGLL3
ENSG00000107249	282.289	-2.501	0.379495	6.59036	4.38776e-11	9.47612e-09	GLIS3
ENSG00000078098	667.378	-2.62279	0.398625	6.57961	4.71699e-11	1.0121e-08	FAP
ENSG00000123191	400.554	-3.11778	0.474984	6.56395	5.23992e-11	1.11705e-08	ATP7B
ENSG00000122641	3011.44	-3.19042	0.486894	6.55261	5.65415e-11	1.19e-08	INHBA
ENSG00000134871	16035.9	-2.08715	0.318597	6.55108	5.71222e-11	1.19461e-08	COL4A2
ENSG00000164294	1397.04	-1.75339	0.268418	6.5323	6.47659e-11	1.34595e-08	GPX8
ENSG00000150938	4468.47	-2.20856	0.338411	6.52627	6.74286e-11	1.38388e-08	CRIM1
ENSG00000171303	108.773	-3.31169	0.507389	6.52692	6.71354e-11	1.38388e-08	KCNK3
ENSG00000213347	1131.77	1.55595	0.238614	-6.5208	6.99317e-11	1.42639e-08	MXD3
ENSG00000058335	342.011	-3.8334	0.588986	6.50848	7.59163e-11	1.52957e-08	RASGRF1
ENSG00000151135	1934.14	-1.53548	0.236129	6.50274	7.88722e-11	1.56998e-08	TMEM263
ENSG00000254703	76.2292	-3.72026	0.572027	6.50364	7.83987e-11	1.56998e-08	SENCR
ENSG00000160182	31.312	-4.69332	0.722299	6.49775	8.15276e-11	1.61312e-08	TFF1
ENSG00000173918	1346.4	-2.0766	0.320833	6.47253	9.63766e-11	1.88436e-08	C1QTNF1
ENSG00000159167	811.093	-2.44908	0.37875	6.46622	1.00484e-10	1.95311e-08	STC1
ENSG00000123977	18.3577	-4.81414	0.745055	6.46145	1.03705e-10	1.99228e-08	DAW1
ENSG00000163430	10887.2	-2.07091	0.32075	6.45647	1.07174e-10	2.03527e-08	FSTL1
ENSG00000234155	11.7653	-3.86057	0.600205	6.43209	1.25859e-10	2.36292e-08	LINC02535
ENSG00000182261	11.4075	-6.50296	1.01216	6.42487	1.31986e-10	2.46396e-08	NLRP10
ENSG00000174871	342.662	2.10297	0.327375	-6.42373	1.32971e-10	2.4684e-08	CNIH2
ENSG00000278709	204.113	-2.45093	0.38254	6.40699	1.48416e-10	2.72451e-08	NKILA
ENSG00000110318	172.333	-1.83925	0.28723	6.4034	1.51959e-10	2.77414e-08	CEP126
ENSG00000107831	7.00025	3.30564	0.516382	-6.40154	1.53819e-10	2.79265e-08	FGF8
ENSG00000236279	106.603	5.89457	0.921461	-6.39698	1.5848e-10	2.83078e-08	CLEC2L
ENSG00000108309	189.497	-3.04059	0.475677	6.39213	1.6359e-10	2.89065e-08	RUNDC3A
ENSG00000180447	1280.98	-2.72225	0.426128	6.38833	1.67704e-10	2.93198e-08	GAS1
ENSG00000003989	1732.45	-4.18291	0.654873	6.38736	1.68772e-10	2.93512e-08	SLC7A2
ENSG00000223829	27.6445	-4.70277	0.736478	6.38549	1.70848e-10	2.95568e-08	LOC105375267
ENSG00000086289	384.08	-3.13162	0.4909	6.37935	1.77842e-10	3.06064e-08	EPDR1
ENSG00000110203	46.5521	-4.27481	0.670209	6.37832	1.79041e-10	3.06532e-08	FOLR3
ENSG00000265992	44.4502	6.25438	0.981958	-6.36929	1.89901e-10	3.18523e-08	ESRG
ENSG00000125848	754.953	-3.85774	0.605674	6.36933	1.8985e-10	3.18523e-08	FLRT3
ENSG00000137745	926.658	-3.952	0.620595	6.36808	1.91409e-10	3.1943e-08	MMP13
ENSG00000137962	1294.33	-2.41533	0.379664	6.36176	1.99453e-10	3.31183e-08	ARHGAP29
ENSG00000172476	21.2986	-2.31768	0.364714	6.35479	2.08714e-10	3.42983e-08	RAB40A
ENSG00000240891	60.2165	-2.74245	0.431565	6.35466	2.08887e-10	3.42983e-08	PLCXD2
ENSG00000173237	8.21454	-4.90071	0.771269	6.35408	2.09674e-10	3.42983e-08	C11orf86
ENSG00000166592	3388.6	-4.29154	0.677222	6.33698	2.34315e-10	3.77681e-08	RRAD
ENSG00000120875	1345.79	-2.80863	0.44328	6.33601	2.35795e-10	3.78222e-08	DUSP4
ENSG00000008853	1023.14	-1.86845	0.295019	6.33332	2.39948e-10	3.83024e-08	RHOBTB2
ENSG00000184985	369.343	-3.3859	0.535693	6.3206	2.6055e-10	4.13911e-08	SORCS2
ENSG00000133816	2608.36	-2.0753	0.329241	6.30331	2.91365e-10	4.58455e-08	MICAL2
ENSG00000234715	34.4226	5.13632	0.815856	-6.29563	3.0616e-10	4.72731e-08	LOC101927870
ENSG00000112837	28.2087	-3.40938	0.542758	6.28159	3.35128e-10	5.15053e-08	TBX18
ENSG00000150093	13046.6	-1.70255	0.271502	6.27087	3.59047e-10	5.49259e-08	ITGB1
ENSG00000133121	411.805	-1.85802	0.296391	6.26883	3.63764e-10	5.5391e-08	STARD13
ENSG00000168140	1360.11	-1.97895	0.315939	6.26371	3.75914e-10	5.69785e-08	VASN
ENSG00000188816	87.1953	3.91871	0.625983	-6.26009	3.8476e-10	5.80531e-08	HMX2
ENSG00000102312	1228.6	-1.96431	0.313849	6.25876	3.88044e-10	5.82824e-08	PORCN
ENSG00000132821	155.714	-3.4583	0.552922	6.25458	3.98592e-10	5.93273e-08	VSTM2L
ENSG00000101188	18.3405	-3.45829	0.553249	6.25087	4.08182e-10	6.02123e-08	NTSR1
ENSG00000164621	17.2267	2.92527	0.468422	-6.24495	4.23932e-10	6.22577e-08	SMAD5-AS1
ENSG00000154736	153.774	-2.86799	0.45952	6.24127	4.34045e-10	6.34608e-08	ADAMTS5
ENSG00000131080	45.7181	-3.13762	0.502843	6.23976	4.38233e-10	6.3511e-08	EDA2R
ENSG00000160326	537.428	-2.28806	0.367325	6.22899	4.69464e-10	6.71537e-08	SLC2A6
ENSG00000268104	2367.05	-4.01809	0.645031	6.22931	4.68508e-10	6.71537e-08	SLC6A14
ENSG00000138944	311.786	-3.14058	0.506407	6.20169	5.58602e-10	7.85441e-08	SHISAL1
ENSG00000224081	104.954	-2.63606	0.425695	6.19238	5.92607e-10	8.29726e-08	SLC44A3-AS1
ENSG00000007968	1820.04	1.6368	0.264459	-6.18922	6.04623e-10	8.42978e-08	E2F2
ENSG00000163735	590.674	-4.1552	0.674694	6.15865	7.33671e-10	1.01434e-07	CXCL5
ENSG00000117598	17.9544	-4.34725	0.706306	6.15491	7.51202e-10	1.0301e-07	PLPPR5
ENSG00000221968	2292.81	-2.30323	0.374521	6.14981	7.75748e-10	1.05922e-07	FADS3
ENSG00000133466	1975.1	-1.83574	0.298601	6.14781	7.8561e-10	1.06389e-07	C1QTNF6
ENSG00000167601	3393.78	-2.61913	0.426019	6.14791	7.85103e-10	1.06389e-07	AXL
ENSG00000120708	17952.1	-2.49523	0.406041	6.14526	7.98342e-10	1.07672e-07	TGFBI
ENSG00000150630	748.017	-3.263	0.531829	6.13542	8.49319e-10	1.1362e-07	VEGFC
ENSG00000152377	1367	-3.09967	0.506723	6.1171	9.52943e-10	1.25952e-07	SPOCK1
ENSG00000196611	14176.8	-4.24932	0.695375	6.11084	9.91102e-10	1.30474e-07	MMP1
ENSG00000102243	248.42	-3.91647	0.641923	6.10115	1.0531e-09	1.3754e-07	VGLL1
ENSG00000091136	8106.75	-1.71183	0.280857	6.09504	1.09413e-09	1.42336e-07	LAMB1
ENSG00000187210	1222.3	-2.34482	0.385308	6.08557	1.16079e-09	1.50416e-07	GCNT1
ENSG00000168487	4391.68	-1.5161	0.24935	6.0802	1.20036e-09	1.54333e-07	BMP1
ENSG00000231948	10.5141	-3.38111	0.556194	6.07902	1.20922e-09	1.5487e-07	HS1BP3-IT1
ENSG00000138356	100.41	-2.31901	0.382287	6.06615	1.31009e-09	1.66498e-07	AOX1
ENSG00000157227	27930.1	-1.50843	0.24877	6.06355	1.33149e-09	1.68569e-07	MMP14
ENSG00000171872	3.44987	-3.68876	0.608649	6.06057	1.35644e-09	1.71072e-07	KLF17
ENSG00000176788	4255.4	-2.72915	0.450548	6.0574	1.38341e-09	1.7381e-07	BASP1
ENSG00000163453	9488.97	-1.85007	0.305699	6.05195	1.43101e-09	1.78641e-07	IGFBP7
ENSG00000110080	1694.87	-1.91295	0.316097	6.05176	1.43268e-09	1.78641e-07	ST3GAL4
ENSG00000162896	1302.07	-4.92589	0.814588	6.0471	1.4748e-09	1.83202e-07	PIGR
ENSG00000177335	50.5525	-3.17555	0.526976	6.02598	1.68084e-09	2.06745e-07	LINC02904
ENSG00000146700	1281.62	-3.6613	0.607607	6.02577	1.68309e-09	2.06745e-07	SSC4D
ENSG00000182752	182.518	-2.42204	0.402294	6.02059	1.73786e-09	2.12682e-07	PAPPA
ENSG00000159899	326.034	-2.44866	0.406985	6.01658	1.78137e-09	2.15843e-07	NPR2
ENSG00000170558	577.93	-3.53079	0.586822	6.01679	1.77908e-09	2.15843e-07	CDH2
ENSG00000075213	822.618	-3.81606	0.634292	6.01624	1.78512e-09	2.15843e-07	SEMA3A
ENSG00000168528	15687.8	-1.71733	0.285551	6.01409	1.80904e-09	2.17368e-07	SERINC2
ENSG00000181143	7322.4	-4.45934	0.742578	6.00521	1.91088e-09	2.28772e-07	MUC16
ENSG00000179242	87.1553	-3.2099	0.534622	6.00407	1.92437e-09	2.29556e-07	CDH4
ENSG00000164741	503.418	-2.12992	0.354796	6.00321	1.93449e-09	2.29933e-07	DLC1
ENSG00000248810	126.607	6.07046	1.01148	-6.00154	1.9546e-09	2.31491e-07	LINC02432
ENSG00000166396	1846.66	-3.41733	0.569671	5.99878	1.9881e-09	2.34617e-07	SERPINB7
ENSG00000185972	15.6695	-3.10582	0.518914	5.98523	2.1608e-09	2.49867e-07	CCIN
ENSG00000157110	1506.04	-2.09676	0.350453	5.983	2.1906e-09	2.51333e-07	RBPMS
ENSG00000214617	34.0643	5.06564	0.847035	-5.98043	2.22546e-09	2.54449e-07	SLC6A10P
ENSG00000142279	599.871	-1.94893	0.325994	5.97841	2.25325e-09	2.56738e-07	WTIP
ENSG00000105982	225.83	1.6296	0.272883	-5.97177	2.34688e-09	2.65576e-07	RNF32
ENSG00000211454	40.3001	1.71233	0.287108	-5.96406	2.46052e-09	2.7654e-07	AKR7L
ENSG00000127863	736.959	-2.90722	0.487767	5.96026	2.51833e-09	2.79384e-07	TNFRSF19
ENSG00000183668	7.55979	-4.62874	0.776611	5.96018	2.51964e-09	2.79384e-07	PSG9
ENSG00000174938	2184.69	-2.51943	0.423359	5.95105	2.66421e-09	2.92471e-07	SEZ6L2
ENSG00000247809	29.1967	-2.73527	0.459588	5.95156	2.65594e-09	2.92471e-07	NR2F2-AS1
ENSG00000126603	1306.26	-1.79019	0.300858	5.95026	2.67713e-09	2.92916e-07	GLIS2
ENSG00000227879	29.4998	2.42768	0.408146	-5.94807	2.71329e-09	2.95892e-07	PSPC1P1
ENSG00000013588	11164.5	-2.25906	0.379925	5.94608	2.74634e-09	2.98511e-07	GPRC5A
ENSG00000179546	121.528	-3.67669	0.618675	5.94285	2.80111e-09	3.03466e-07	HTR1D
ENSG00000163273	14.6251	3.33205	0.561819	-5.93084	3.01395e-09	3.23344e-07	NPPC
ENSG00000130513	2840	-3.30808	0.55799	5.92857	3.05587e-09	3.25726e-07	GDF15
ENSG00000117148	56.2571	4.42733	0.746852	-5.92799	3.06666e-09	3.25825e-07	ACTL8
ENSG00000179820	5176.45	-2.67348	0.451067	5.92701	3.08506e-09	3.2673e-07	MYADM
ENSG00000119866	2004.61	2.13795	0.36079	-5.92576	3.10865e-09	3.27359e-07	BCL11A
ENSG00000183691	30.3456	-3.74371	0.632261	5.92115	3.19706e-09	3.35367e-07	NOG
ENSG00000136295	6423.97	-1.62447	0.274677	5.91412	3.33653e-09	3.47649e-07	TTYH3
ENSG00000173482	600.882	-2.00192	0.340285	5.88306	4.02761e-09	4.15889e-07	PTPRM
ENSG00000171798	113.73	-3.32763	0.565915	5.88008	4.10061e-09	4.19369e-07	KNDC1
ENSG00000115008	2050.56	-3.42493	0.582691	5.87778	4.15816e-09	4.22764e-07	IL1A
ENSG00000196371	455.913	-1.71989	0.292931	5.87132	4.32337e-09	4.36704e-07	FUT4
ENSG00000170044	19.1879	-3.58191	0.610114	5.87088	4.33493e-09	4.36704e-07	ZPLD1
ENSG00000136750	9.92617	4.01353	0.683816	-5.86931	4.37605e-09	4.38175e-07	GAD2
ENSG00000255248	318.513	-2.53168	0.43133	5.86947	4.372e-09	4.38175e-07	MIR100HG
ENSG00000123094	632.611	-1.81725	0.309701	5.86775	4.41746e-09	4.38337e-07	RASSF8
ENSG00000149380	181.215	-1.96795	0.335339	5.86853	4.39679e-09	4.38337e-07	P4HA3
ENSG00000013297	212.153	-3.32791	0.567955	5.85945	4.64392e-09	4.59364e-07	CLDN11
ENSG00000224903	16.0822	2.36032	0.403102	-5.8554	4.75855e-09	4.67966e-07	RNF32-AS1
ENSG00000110195	100.492	-4.01071	0.686158	5.84518	5.06033e-09	4.96168e-07	FOLR1
ENSG00000275620	46.2308	-2.83137	0.484792	5.84039	5.2078e-09	5.07615e-07	FLJ16779
ENSG00000148848	1152.66	-2.35264	0.403206	5.83482	5.38487e-09	5.21796e-07	ADAM12
ENSG00000164400	211.84	-3.80918	0.653691	5.82719	5.63698e-09	5.44628e-07	CSF2
ENSG00000105419	291.094	-2.05582	0.353299	5.81892	5.92307e-09	5.65653e-07	MEIS3
ENSG00000214491	30.4587	-3.03755	0.522092	5.81804	5.95407e-09	5.66975e-07	SEC14L6
ENSG00000231453	446.437	3.30272	0.567798	-5.81672	6.00143e-09	5.69843e-07	LINC01305
ENSG00000187244	13305.9	-2.5298	0.435699	5.80629	6.38707e-09	6.02994e-07	BCAM
ENSG00000103021	256.636	-2.19688	0.378422	5.80537	6.42243e-09	6.04605e-07	CCDC113
ENSG00000215217	15.6041	-4.30051	0.741396	5.80056	6.60947e-09	6.20445e-07	C5orf49
ENSG00000039560	4110.13	-1.91722	0.330989	5.79241	6.9384e-09	6.48285e-07	RAI14
ENSG00000140416	10326.7	-2.1782	0.376055	5.79224	6.94528e-09	6.48285e-07	TPM1
ENSG00000169894	155.109	-3.64015	0.629323	5.78423	7.28432e-09	6.72335e-07	MUC3A
ENSG00000134278	759.893	-1.69557	0.293213	5.78275	7.34897e-09	6.76412e-07	SPIRE1
ENSG00000123496	34.5675	-2.93286	0.507399	5.78018	7.46196e-09	6.84904e-07	IL13RA2
ENSG00000140937	1627.83	-2.70959	0.468875	5.77892	7.51802e-09	6.88138e-07	CDH11
ENSG00000197249	3867.7	-2.55625	0.442645	5.77495	7.69775e-09	7.00129e-07	SERPINA1
ENSG00000038427	4495.47	-2.91621	0.507373	5.74767	9.04813e-09	8.10237e-07	VCAN
ENSG00000084674	12.1074	-4.30988	0.750304	5.74418	9.23696e-09	8.2491e-07	APOB
ENSG00000259023	6.59779	-3.81536	0.665011	5.73729	9.6203e-09	8.52235e-07	LINC00524
ENSG00000134954	2950.93	-1.72572	0.30082	5.73672	9.65295e-09	8.52841e-07	ETS1
ENSG00000143878	10143.7	-1.67104	0.291559	5.73141	9.95996e-09	8.77619e-07	RHOB
ENSG00000131187	1175.25	1.78377	0.31132	-5.7297	1.00606e-08	8.84128e-07	F12
ENSG00000165259	46.304	-2.73523	0.477441	5.72893	1.01066e-08	8.85819e-07	HDX
ENSG00000004777	1057.81	1.55241	0.27154	-5.71707	1.08378e-08	9.42404e-07	ARHGAP33
ENSG00000205277	38.7168	-2.54244	0.444757	5.71648	1.08752e-08	9.43177e-07	MUC12
ENSG00000159217	205.701	-3.57386	0.625705	5.71174	1.11828e-08	9.67316e-07	IGF2BP1
ENSG00000237923	20.137	4.30954	0.754863	-5.70903	1.13619e-08	9.75147e-07	LINC02570
ENSG00000123689	2249.91	-3.29316	0.577399	5.70344	1.1741e-08	1.00248e-06	G0S2
ENSG00000164619	31.6658	-2.88777	0.506945	5.69641	1.22357e-08	1.04202e-06	BMPER
ENSG00000114019	5317.04	-1.65009	0.28979	5.6941	1.24022e-08	1.05349e-06	AMOTL2
ENSG00000127954	2576.69	-3.00417	0.528152	5.68808	1.28473e-08	1.08572e-06	STEAP4
ENSG00000115602	102.509	-3.16746	0.556822	5.68847	1.28183e-08	1.08572e-06	IL1RL1
ENSG00000188766	122.754	-1.64079	0.288639	5.68455	1.31157e-08	1.10557e-06	SPRED3
ENSG00000225684	24.0389	-2.68005	0.471708	5.68158	1.33456e-08	1.12208e-06	FAM225B
ENSG00000128641	9455.27	-1.79363	0.316848	5.66085	1.50629e-08	1.25198e-06	MYO1B
ENSG00000128610	102.595	3.94497	0.697582	-5.6552	1.55662e-08	1.28911e-06	FEZF1
ENSG00000205517	358.031	-3.57897	0.633054	5.65349	1.57219e-08	1.29551e-06	RGL3
ENSG00000104213	273.134	-2.30904	0.408628	5.6507	1.59795e-08	1.31346e-06	PDGFRL
ENSG00000234456	178.884	-2.42431	0.429546	5.64389	1.66253e-08	1.36315e-06	MAGI2-AS3
ENSG00000170955	1272.38	-2.02144	0.358519	5.6383	1.71737e-08	1.40116e-06	CAVIN3
ENSG00000222033	29.4465	-2.76384	0.490166	5.63858	1.71457e-08	1.40116e-06	LINC01124
ENSG00000232082	4.92689	-2.46802	0.438364	5.63008	1.80123e-08	1.45878e-06	RPS6KA2-IT1
ENSG00000005884	23705.4	-2.08967	0.371275	5.62837	1.81921e-08	1.46974e-06	ITGA3
ENSG00000007171	153.215	3.6875	0.655605	-5.62458	1.85961e-08	1.4918e-06	NOS2
ENSG00000185483	125.434	-2.50776	0.446075	5.62185	1.88927e-08	1.50791e-06	ROR1
ENSG00000183780	98.9414	-3.25534	0.580296	5.60979	2.02573e-08	1.60904e-06	SLC35F3
ENSG00000214822	134.532	3.69051	0.658052	-5.60822	2.04414e-08	1.61977e-06	KRT16P3
ENSG00000087303	395.468	-2.58536	0.461347	5.60394	2.09532e-08	1.65636e-06	NID2
ENSG00000243566	784.512	-3.37697	0.602971	5.60055	2.13678e-08	1.68509e-06	UPK3B
ENSG00000106133	112.957	1.79325	0.32024	-5.59971	2.14713e-08	1.68923e-06	NSUN5P2
ENSG00000140323	227.709	-2.57791	0.460582	5.59708	2.17998e-08	1.69523e-06	DISP2
ENSG00000019102	164.637	-3.04986	0.544826	5.59786	2.17015e-08	1.69523e-06	VSIG2
ENSG00000264175	3.86354	-4.29929	0.769447	5.5875	2.3036e-08	1.77431e-06	MIR3189
ENSG00000008256	1788.18	-1.50081	0.268701	5.58541	2.33155e-08	1.79166e-06	CYTH3
ENSG00000233237	15.4282	-3.13172	0.56096	5.58279	2.36686e-08	1.81458e-06	LINC00472
ENSG00000213937	122.426	-3.18902	0.571526	5.57984	2.40737e-08	1.83711e-06	CLDN9
ENSG00000101825	8873.43	-2.47367	0.443356	5.57941	2.41338e-08	1.83745e-06	MXRA5
ENSG00000158560	144.323	3.26101	0.584637	-5.57784	2.4352e-08	1.84447e-06	DYNC1I1
ENSG00000103888	1515.65	-2.64265	0.473801	5.57755	2.43934e-08	1.84447e-06	CEMIP
ENSG00000054356	80.3506	-2.96779	0.532058	5.57795	2.43373e-08	1.84447e-06	PTPRN
ENSG00000182103	250.923	-3.79024	0.679891	5.57478	2.47838e-08	1.8697e-06	FAM181B
ENSG00000102038	2009.44	-2.00182	0.359166	5.57354	2.49615e-08	1.87456e-06	SMARCA1
ENSG00000205181	60.6372	-2.72714	0.489708	5.56891	2.56333e-08	1.91629e-06	LINC00654
ENSG00000123405	47.4775	-2.11842	0.380636	5.56546	2.6146e-08	1.93897e-06	NFE2
ENSG00000187800	340.003	-2.16417	0.388896	5.5649	2.62297e-08	1.93897e-06	PEAR1
ENSG00000244122	215.047	5.22815	0.940427	-5.55934	2.70795e-08	1.99285e-06	UGT1A7
ENSG00000187498	11218.2	-1.67324	0.301158	5.55602	2.75988e-08	2.01758e-06	COL4A1
ENSG00000171246	16.5104	-1.91287	0.344473	5.55304	2.80741e-08	2.0478e-06	NPTX1
ENSG00000114854	69.8715	-2.94766	0.531025	5.55088	2.84237e-08	2.06873e-06	TNNC1
ENSG00000035862	9238.28	-1.91891	0.345774	5.54962	2.86294e-08	2.07913e-06	TIMP2
ENSG00000179046	40.808	-4.63881	0.837132	5.54131	3.00223e-08	2.17074e-06	TRIML2
ENSG00000118523	6192.9	-2.60833	0.470935	5.53862	3.04856e-08	2.19463e-06	CCN2
ENSG00000126821	925.032	-2.01093	0.363167	5.5372	3.07348e-08	2.20776e-06	SGPP1
ENSG00000182195	277.68	-2.90528	0.524783	5.53615	3.09194e-08	2.2162e-06	LDOC1
ENSG00000081041	754.531	-3.03873	0.549084	5.53417	3.12698e-08	2.23647e-06	CXCL2
ENSG00000259370	7.91608	-2.59931	0.470171	5.52845	3.23077e-08	2.30255e-06	LOC105370854
ENSG00000112769	1587.03	-1.62189	0.294028	5.51609	3.46627e-08	2.45785e-06	LAMA4
ENSG00000254122	42.5019	-2.47417	0.448842	5.51233	3.54117e-08	2.50558e-06	PCDHGB7
ENSG00000179428	9.13907	-3.82902	0.694925	5.50998	3.58879e-08	2.53385e-06	IL6-AS1
ENSG00000146722	15.9826	2.55922	0.465955	-5.49243	3.96452e-08	2.7615e-06	LOC541473
ENSG00000069431	106.229	-2.50262	0.455669	5.49219	3.96972e-08	2.7615e-06	ABCC9
ENSG00000175920	161.695	-2.70344	0.492163	5.49297	3.95228e-08	2.7615e-06	DOK7
ENSG00000134013	3064.27	-2.18616	0.398271	5.48913	4.03923e-08	2.80396e-06	LOXL2
ENSG00000092758	411.567	-3.14423	0.573431	5.48319	4.17733e-08	2.87565e-06	COL9A3
ENSG00000146122	239.757	-2.53562	0.462524	5.48214	4.20218e-08	2.88675e-06	DAAM2
ENSG00000120820	394.064	-1.91059	0.34883	5.47715	4.32241e-08	2.95094e-06	GLT8D2
ENSG00000117472	6951.5	-2.68439	0.490819	5.4692	4.52066e-08	3.06727e-06	TSPAN1
ENSG00000057019	4358.27	-1.82615	0.334038	5.4669	4.57982e-08	3.08839e-06	DCBLD2
ENSG00000102271	8.26488	-3.00244	0.549182	5.46712	4.57403e-08	3.08839e-06	KLHL4
ENSG00000087245	10763.2	-2.16968	0.397173	5.46282	4.68623e-08	3.15371e-06	MMP2
ENSG00000110092	5059.77	-2.15098	0.394038	5.4588	4.79364e-08	3.21943e-06	CCND1
ENSG00000223705	876.594	1.54904	0.283798	-5.45827	4.80794e-08	3.22249e-06	NSUN5P1
ENSG00000169604	5008.86	-1.80152	0.330231	5.45535	4.88762e-08	3.24675e-06	ANTXR1
ENSG00000140092	992.399	-2.22616	0.40885	5.44494	5.18227e-08	3.41111e-06	FBLN5
ENSG00000173698	40.0629	-2.27108	0.417257	5.44287	5.24281e-08	3.4441e-06	ADGRG2
ENSG00000267453	19.5164	-3.79756	0.698381	5.43767	5.39817e-08	3.53212e-06	CLEC4OP
ENSG00000141526	9545.93	-1.64796	0.303445	5.43085	5.60847e-08	3.64805e-06	SLC16A3
ENSG00000137691	136.337	-2.24521	0.413399	5.43109	5.60099e-08	3.64805e-06	CFAP300
ENSG00000091986	5697.49	-2.50514	0.461352	5.42999	5.63559e-08	3.65849e-06	CCDC80
ENSG00000173947	50.3353	-2.80434	0.516513	5.42937	5.6552e-08	3.66402e-06	PIFO
ENSG00000130508	8269.05	-2.61368	0.482561	5.41628	6.08528e-08	3.88177e-06	PXDN
ENSG00000103855	6310.5	-1.54853	0.286079	5.41295	6.19933e-08	3.94691e-06	CD276
ENSG00000243742	135.642	-1.92701	0.356027	5.41254	6.21363e-08	3.94841e-06	RPLP0P2
ENSG00000164114	168.651	-2.90053	0.536047	5.41097	6.26851e-08	3.9687e-06	MAP9
ENSG00000070404	2102.41	-2.01037	0.371805	5.40705	6.40721e-08	4.03264e-06	FSTL3
ENSG00000196639	1122.98	-1.58529	0.2934	5.40316	6.54759e-08	4.11315e-06	HRH1
ENSG00000213694	698.686	-2.27575	0.421813	5.39517	6.84589e-08	4.29238e-06	S1PR3
ENSG00000151572	28.7231	-2.8741	0.533056	5.39175	6.97735e-08	4.36653e-06	ANO4
ENSG00000213385	20.6904	1.62723	0.302122	-5.386	7.20427e-08	4.49153e-06	RPL7AP39
ENSG00000137936	1820.1	-1.83947	0.341558	5.38555	7.22253e-08	4.49443e-06	BCAR3
ENSG00000125730	12734.1	-2.6322	0.488866	5.3843	7.27282e-08	4.51238e-06	C3
ENSG00000149948	1097.71	-3.6032	0.669575	5.38131	7.39438e-08	4.56577e-06	HMGA2
ENSG00000125531	43.325	-2.4758	0.460792	5.37292	7.74704e-08	4.74047e-06	FNDC11
ENSG00000241749	52.5444	-3.38387	0.629894	5.37213	7.78137e-08	4.75268e-06	RPSAP52
ENSG00000177469	17352.1	-1.57132	0.292582	5.37051	7.85122e-08	4.77847e-06	CAVIN1
ENSG00000050405	9762.48	-1.66843	0.310667	5.37048	7.85252e-08	4.77847e-06	LIMA1
ENSG00000258525	13.7387	2.56539	0.477715	-5.37013	7.86812e-08	4.77916e-06	LOC100506071
ENSG00000122870	341.01	-2.19598	0.409165	5.36697	8.00708e-08	4.84575e-06	BICC1
ENSG00000147010	2010.06	-1.50064	0.279631	5.36649	8.02816e-08	4.84962e-06	SH3KBP1
ENSG00000161638	8181.26	-2.18646	0.407525	5.36522	8.0849e-08	4.87499e-06	ITGA5
ENSG00000188580	28.8155	3.32799	0.620665	-5.36198	8.23146e-08	4.94531e-06	NKAIN2
ENSG00000153233	75.8344	-3.149	0.587641	5.3587	8.3821e-08	5.02668e-06	PTPRR
ENSG00000164733	81396.9	-1.50648	0.281232	5.35672	8.47477e-08	5.06387e-06	CTSB
ENSG00000047457	2427.03	-4.29924	0.802711	5.3559	8.51327e-08	5.07769e-06	CP
ENSG00000122707	270.133	-1.92875	0.360158	5.35528	8.54259e-08	5.08599e-06	RECK
ENSG00000197496	654.436	-2.42014	0.452426	5.34924	8.83237e-08	5.23964e-06	SLC2A10
ENSG00000133863	18.7381	-4.4874	0.840466	5.33918	9.33666e-08	5.50913e-06	TEX15
ENSG00000163687	403.119	3.27283	0.613086	-5.33829	9.38288e-08	5.52653e-06	DNASE1L3
ENSG00000202337	21.4722	1.5659	0.293364	-5.33773	9.41172e-08	5.53365e-06	RNU6-8
ENSG00000158473	69.4472	-2.07543	0.388849	5.33737	9.43056e-08	5.53488e-06	CD1D
ENSG00000173267	1631.38	-2.85609	0.535847	5.33005	9.81863e-08	5.7321e-06	SNCG
ENSG00000164744	34.3814	-4.0638	0.762531	5.32936	9.8562e-08	5.74389e-06	SUN3
ENSG00000105991	214.793	-1.86369	0.349746	5.3287	9.89203e-08	5.75462e-06	HOXA1
ENSG00000153395	4271.44	-1.53011	0.287171	5.32821	9.91839e-08	5.75981e-06	LPCAT1
ENSG00000240747	23.1467	-3.44755	0.647096	5.32772	9.94507e-08	5.76518e-06	KRBOX1
ENSG00000171346	67573.7	2.99265	0.562317	-5.322	1.02634e-07	5.92103e-06	KRT15
ENSG00000181634	281.684	-1.58679	0.298221	5.32086	1.03275e-07	5.92103e-06	TNFSF15
ENSG00000225614	428.011	-1.91103	0.35909	5.32186	1.02714e-07	5.92103e-06	ZNF469
ENSG00000224116	10.7451	-3.04255	0.571837	5.32066	1.03394e-07	5.92103e-06	INHBA-AS1
ENSG00000172867	22.7986	3.16981	0.595889	-5.31947	1.04072e-07	5.93931e-06	KRT2
ENSG00000162543	213.427	-3.70941	0.697977	5.31452	1.0694e-07	6.0611e-06	UBXN10
ENSG00000188488	36.2611	-3.02164	0.568986	5.31057	1.09283e-07	6.18328e-06	SERPINA5
ENSG00000204941	53.9216	-4.96107	0.934507	5.30876	1.10372e-07	6.22361e-06	PSG5
ENSG00000142173	16735.8	-1.85646	0.35014	5.30205	1.14511e-07	6.41319e-06	COL6A2
ENSG00000183625	10.7668	-2.52634	0.47662	5.30053	1.15466e-07	6.45209e-06	CCR3
ENSG00000100234	354.152	-3.21745	0.607028	5.30033	1.15596e-07	6.45209e-06	TIMP3
ENSG00000268388	45.3178	2.8173	0.531575	-5.29991	1.15862e-07	6.45601e-06	FENDRR
ENSG00000167617	698.256	-2.2498	0.424583	5.29883	1.16544e-07	6.48312e-06	CDC42EP5
ENSG00000163520	2967.19	-1.61114	0.304614	5.28911	1.22915e-07	6.81456e-06	FBLN2
ENSG00000146666	11.1663	-3.2392	0.613066	5.2836	1.2667e-07	6.9876e-06	LINC00525
ENSG00000184867	1258.46	-2.39363	0.453151	5.28219	1.2765e-07	7.02988e-06	ARMCX2
ENSG00000113211	23.5185	-3.15307	0.597772	5.2747	1.32974e-07	7.28668e-06	PCDHB6
ENSG00000074527	1878.62	-2.62711	0.498183	5.27338	1.33937e-07	7.31519e-06	NTN4
ENSG00000214108	16.9128	-2.16093	0.410128	5.26892	1.3723e-07	7.47034e-06	TPT1P5
ENSG00000106366	8798.04	-2.54982	0.484178	5.2663	1.39203e-07	7.55286e-06	SERPINE1
ENSG00000073464	263.744	-2.25574	0.428528	5.26392	1.41013e-07	7.63851e-06	CLCN4
ENSG00000166510	321.095	-2.41714	0.459222	5.26357	1.41285e-07	7.64072e-06	CCDC68
ENSG00000173210	815.937	-2.05875	0.391313	5.26114	1.43164e-07	7.7297e-06	ABLIM3
ENSG00000183378	34.5397	-4.05164	0.771539	5.25137	1.50974e-07	8.05177e-06	OVCH2
ENSG00000109072	25.1764	-2.60774	0.496702	5.25012	1.52002e-07	8.08791e-06	VTN
ENSG00000137033	1482.69	-3.39652	0.648168	5.24019	1.60412e-07	8.50804e-06	IL33
ENSG00000248383	8.34416	-4.89484	0.934755	5.2365	1.63651e-07	8.65201e-06	PCDHAC1
ENSG00000168490	134.119	-2.28269	0.436237	5.23268	1.67066e-07	8.7845e-06	PHYHIP
ENSG00000165434	1332.39	-1.95696	0.374513	5.22535	1.73824e-07	9.10504e-06	PGM2L1
ENSG00000135919	3792.75	-2.68637	0.514118	5.2252	1.73966e-07	9.10504e-06	SERPINE2
ENSG00000170498	22.6218	-3.48364	0.666724	5.22501	1.74148e-07	9.10504e-06	KISS1
ENSG00000112852	88.8266	-3.26276	0.62462	5.2236	1.75481e-07	9.16024e-06	PCDHB2
ENSG00000109944	162.228	-2.32231	0.44481	5.22091	1.78049e-07	9.2796e-06	JHY
ENSG00000175505	444.01	-1.62057	0.310435	5.22033	1.78609e-07	9.29414e-06	CLCF1
ENSG00000197183	895.658	-1.69343	0.324456	5.21929	1.7961e-07	9.33151e-06	NOL4L
ENSG00000130045	53.0951	-2.64171	0.50702	5.21027	1.88571e-07	9.73585e-06	NXNL2
ENSG00000101098	25.4169	-3.46997	0.666051	5.20977	1.89076e-07	9.74672e-06	RIMS4
ENSG00000136048	2172.33	-1.80547	0.346589	5.20924	1.89612e-07	9.75909e-06	DRAM1
ENSG00000184845	8.0014	-3.43822	0.660462	5.20578	1.93181e-07	9.92733e-06	DRD1
ENSG00000186867	101.153	5.40829	1.04276	-5.18651	2.14273e-07	1.08759e-05	QRFPR
ENSG00000196188	75.1599	-3.62735	0.701206	5.17301	2.30352e-07	1.15501e-05	CTSE
ENSG00000174776	9.04697	3.07341	0.594269	-5.17175	2.31908e-07	1.15754e-05	WDR49
ENSG00000124006	2250.42	-1.90305	0.367962	5.17187	2.31768e-07	1.15754e-05	OBSL1
ENSG00000231290	54.0937	-3.01831	0.583566	5.17217	2.31388e-07	1.15754e-05	APCDD1L-DT
ENSG00000204446	17.4122	-2.81961	0.545226	5.17145	2.32282e-07	1.15766e-05	LINC02872
ENSG00000103196	1301.44	-2.02684	0.3921	5.16919	2.35105e-07	1.16839e-05	CRISPLD2
ENSG00000231666	11.6144	-3.83587	0.742069	5.16917	2.35142e-07	1.16839e-05	LINC01704
ENSG00000104332	3087.19	-3.23793	0.627268	5.16195	2.44388e-07	1.21251e-05	SFRP1
ENSG00000118513	755.514	2.45822	0.476622	-5.15759	2.50155e-07	1.23371e-05	MYB
ENSG00000177699	26.4438	-2.95516	0.573312	5.15454	2.54261e-07	1.25023e-05	LOC100129540
ENSG00000278318	124.521	-3.62241	0.702997	5.15281	2.5661e-07	1.2599e-05	ZNF229
ENSG00000135678	1710.47	-2.21532	0.429972	5.15224	2.57398e-07	1.2619e-05	CPM
ENSG00000240225	129.857	-2.39825	0.465535	5.1516	2.58279e-07	1.26249e-05	ZNF542P
ENSG00000249992	608.164	-1.87707	0.364944	5.14344	2.69751e-07	1.31466e-05	TMEM158
ENSG00000133401	995.489	-1.9363	0.37648	5.14316	2.70161e-07	1.31472e-05	PDZD2
ENSG00000161544	725.382	-2.35944	0.458912	5.14138	2.72729e-07	1.32526e-05	CYGB
ENSG00000229647	136.615	-2.70848	0.527853	5.13113	2.88011e-07	1.39337e-05	MYOSLID
ENSG00000155428	21.2023	2.14676	0.418474	-5.12997	2.89795e-07	1.39864e-05	TRIM74
ENSG00000182168	60.565	-2.14678	0.418563	5.12893	2.91399e-07	1.4036e-05	UNC5C
ENSG00000073756	3056.88	-3.17515	0.619553	5.12491	2.97681e-07	1.42969e-05	PTGS2
ENSG00000102359	847.672	-1.86782	0.364647	5.12228	3.0187e-07	1.44561e-05	SRPX2
ENSG00000171450	10.7176	-3.6038	0.703621	5.12179	3.02647e-07	1.44723e-05	CDK5R2
ENSG00000226659	34.122	1.8792	0.367385	-5.11507	3.13623e-07	1.48894e-05	LOC101929574
ENSG00000144724	1238.25	-1.92284	0.375956	5.11455	3.14495e-07	1.49094e-05	PTPRG
ENSG00000187908	171.408	-3.84371	0.75179	5.11275	3.17506e-07	1.50091e-05	DMBT1
ENSG00000154764	953.977	-3.01396	0.59001	5.10833	3.2502e-07	1.53423e-05	WNT7A
ENSG00000081052	310.852	-2.79938	0.548173	5.10674	3.27758e-07	1.54495e-05	COL4A4
ENSG00000143839	20.6969	-2.72789	0.534372	5.10485	3.31054e-07	1.55384e-05	REN
ENSG00000163171	2418.91	-1.50052	0.294923	5.08785	3.62145e-07	1.69256e-05	CDC42EP3
ENSG00000099960	202.298	-2.75306	0.541396	5.08512	3.674e-07	1.71469e-05	SLC7A4
ENSG00000167034	321.985	-1.8496	0.364025	5.08096	3.75535e-07	1.74281e-05	NKX3-1
ENSG00000256340	3.83673	-3.81452	0.750981	5.07939	3.78658e-07	1.75484e-05	ABCC6P1
ENSG00000197301	12.1035	-2.07681	0.40904	5.07729	3.8286e-07	1.76935e-05	HMGA2-AS1
ENSG00000170324	14.2813	-2.64661	0.521562	5.07438	3.88756e-07	1.79409e-05	FRMPD2
ENSG00000073734	5.48881	-2.77587	0.547295	5.07198	3.93699e-07	1.81436e-05	ABCB11
ENSG00000147100	1055.47	-2.20839	0.435443	5.0716	3.94484e-07	1.8145e-05	SLC16A2
ENSG00000177112	8.10029	-1.97162	0.388859	5.07026	3.97264e-07	1.82317e-05	IRAG1-AS1
ENSG00000204052	43.6431	-1.55589	0.307351	5.06226	4.14325e-07	1.89883e-05	LRRC73
ENSG00000115363	457.55	-2.55265	0.505486	5.04989	4.42056e-07	2.01752e-05	EVA1A
ENSG00000187037	61.0755	-3.17648	0.629397	5.04686	4.49141e-07	2.04703e-05	GPR141
ENSG00000123358	2036.42	-1.93757	0.384079	5.04472	4.54177e-07	2.06713e-05	NR4A1
ENSG00000133216	2222.17	-1.82292	0.361812	5.0383	4.69685e-07	2.12892e-05	EPHB2
ENSG00000136244	624.744	-3.11306	0.618226	5.03547	4.76669e-07	2.15761e-05	IL6
ENSG00000169515	934.58	-2.91092	0.578164	5.03477	4.78429e-07	2.16262e-05	CCDC8
ENSG00000119938	356.682	-2.95096	0.586459	5.03183	4.85808e-07	2.18998e-05	PPP1R3C
ENSG00000167123	3041.06	-1.54833	0.307945	5.02795	4.95742e-07	2.22868e-05	CERCAM
ENSG00000231574	13.9076	-3.22543	0.64163	5.02693	4.98395e-07	2.23756e-05	LINC02015
ENSG00000225362	22.6411	-2.96653	0.590201	5.0263	5.00022e-07	2.23879e-05	CT62
ENSG00000050165	3923.37	-2.10585	0.419922	5.01486	5.30722e-07	2.36343e-05	DKK3
ENSG00000167749	24.2088	-2.99114	0.596718	5.01266	5.36839e-07	2.37785e-05	KLK4
ENSG00000100196	1182.93	-1.64331	0.32827	5.00598	5.55781e-07	2.45517e-05	KDELR3
ENSG00000268119	26.8704	-3.76192	0.751624	5.00507	5.58431e-07	2.46358e-05	LOC105372321
ENSG00000116962	4259.47	-2.21809	0.443479	5.00157	5.68649e-07	2.50198e-05	NID1
ENSG00000166897	146.803	-3.3947	0.679616	4.99502	5.88282e-07	2.57465e-05	ELFN2
ENSG00000223886	13.7434	1.87497	0.375589	-4.99207	5.97343e-07	2.6074e-05	LOC100131785
ENSG00000130224	71.9614	-2.48519	0.497885	4.9915	5.99118e-07	2.61097e-05	LRCH2
ENSG00000145832	39.0729	3.20785	0.643493	-4.98505	6.19447e-07	2.68262e-05	SLC25A48
ENSG00000184792	1219.18	-2.02917	0.407228	4.98288	6.26447e-07	2.70938e-05	OSBP2
ENSG00000244486	409.094	-1.85312	0.372193	4.97892	6.39393e-07	2.74676e-05	SCARF2
ENSG00000162643	31.7755	-2.31251	0.464545	4.97802	6.4239e-07	2.75311e-05	DNAI3
ENSG00000112183	17.4578	-2.04782	0.411577	4.97554	6.50661e-07	2.7796e-05	RBM24
ENSG00000162975	11.0308	-2.83736	0.57022	4.97591	6.49418e-07	2.7796e-05	KCNF1
ENSG00000180176	136.594	-3.46137	0.695695	4.97541	6.51094e-07	2.7796e-05	TH
ENSG00000149571	12.6762	-1.87903	0.377866	4.97273	6.60152e-07	2.811e-05	KIRREL3
ENSG00000116661	1782.48	-2.41255	0.485204	4.97224	6.61851e-07	2.81461e-05	FBXO2
ENSG00000101115	194.016	-2.40871	0.484762	4.96884	6.73531e-07	2.85327e-05	SALL4
ENSG00000163909	388.988	-1.84633	0.371835	4.96546	6.85377e-07	2.89973e-05	HEYL
ENSG00000188549	1014.51	-1.90031	0.382779	4.96451	6.88753e-07	2.91029e-05	CCDC9B
ENSG00000151023	58.3106	-1.94284	0.391659	4.96053	7.03014e-07	2.9592e-05	ENKUR
ENSG00000101670	859.913	-2.28305	0.46022	4.96078	7.02099e-07	2.9592e-05	LIPG
ENSG00000140297	580.34	-3.15809	0.636995	4.9578	7.12974e-07	2.99349e-05	GCNT3
ENSG00000262655	591.469	-2.61653	0.528017	4.95538	7.21878e-07	3.0232e-05	SPON1
ENSG00000099957	52.2335	-2.36634	0.477563	4.95504	7.2314e-07	3.02465e-05	P2RX6
ENSG00000124225	8665.67	-1.76447	0.35623	4.95318	7.30091e-07	3.04601e-05	PMEPA1
ENSG00000118849	2038.57	-3.00828	0.607529	4.95166	7.35828e-07	3.06153e-05	RARRES1
ENSG00000239332	16.712	-1.65701	0.334726	4.95035	7.40819e-07	3.07523e-05	LINC01119
ENSG00000136867	123.162	-1.55931	0.315119	4.94832	7.48585e-07	3.10357e-05	SLC31A2
ENSG00000103187	9262.75	-1.60909	0.325494	4.94355	7.67118e-07	3.17642e-05	COTL1
ENSG00000152558	23251.5	-1.88153	0.380943	4.93912	7.84748e-07	3.23726e-05	TMEM123
ENSG00000176826	156.32	-1.95691	0.396387	4.93686	7.93906e-07	3.25927e-05	FKBP9P1
ENSG00000168679	99.8104	-2.09412	0.424204	4.93659	7.95017e-07	3.25927e-05	SLC16A4
ENSG00000143341	281.932	-2.44533	0.495333	4.93674	7.94398e-07	3.25927e-05	HMCN1
ENSG00000207547	53.7596	1.51945	0.307865	-4.93544	7.99718e-07	3.27383e-05	MIR25
ENSG00000109452	1058.29	-1.7401	0.352819	4.932	8.13922e-07	3.31212e-05	INPP4B
ENSG00000149557	1295.64	-2.42962	0.492621	4.93202	8.13834e-07	3.31212e-05	FEZ1
ENSG00000149591	8351.15	-2.19989	0.44615	4.93083	8.18826e-07	3.32798e-05	TAGLN
ENSG00000198286	726.174	-2.07985	0.421866	4.93011	8.2182e-07	3.33604e-05	CARD11
ENSG00000132932	73.4807	-2.84956	0.579452	4.91769	8.75723e-07	3.52884e-05	ATP8A2
ENSG00000105641	147.648	-3.65902	0.744769	4.91297	8.9709e-07	3.59304e-05	SLC5A5
ENSG00000197385	203.468	-1.80937	0.368908	4.90466	9.35912e-07	3.72594e-05	ZNF860
ENSG00000236581	3.47876	-2.52683	0.515377	4.90288	9.44404e-07	3.74917e-05	STARD13-AS
ENSG00000146938	394.263	-3.57607	0.729686	4.90083	9.54328e-07	3.76299e-05	NLGN4X
ENSG00000177398	30.5529	2.80504	0.572555	-4.89917	9.62447e-07	3.78597e-05	UMODL1
ENSG00000198018	836.946	-1.56054	0.31947	4.88476	1.03554e-06	4.04939e-05	ENTPD7
ENSG00000198930	26.9442	3.97904	0.81466	-4.88429	1.03801e-06	4.05421e-05	CSAG1
ENSG00000177494	459.018	-2.3909	0.489541	4.88396	1.03977e-06	4.05421e-05	ZBED2
ENSG00000125538	1920.91	-2.52629	0.517521	4.88153	1.05269e-06	4.09704e-05	IL1B
ENSG00000196562	11253.6	-1.74702	0.358043	4.87935	1.06435e-06	4.13757e-05	SULF2
ENSG00000186648	102.948	1.53682	0.315022	-4.87844	1.06928e-06	4.14211e-05	CARMIL3
ENSG00000124191	478.028	-2.40304	0.492737	4.87691	1.07759e-06	4.1694e-05	TOX2
ENSG00000268655	12.0971	-2.21023	0.453574	4.87291	1.09968e-06	4.24496e-05	LOC101059948
ENSG00000145632	4698.12	-1.76984	0.363488	4.86904	1.12141e-06	4.32378e-05	PLK2
ENSG00000154240	271.463	-1.84731	0.379593	4.86654	1.13567e-06	4.34832e-05	CEP112
ENSG00000225492	491.215	1.78439	0.366688	-4.86624	1.13743e-06	4.35e-05	GBP1P1
ENSG00000142552	1838.17	-2.00377	0.411898	4.86471	1.14623e-06	4.37355e-05	RCN3
ENSG00000164932	1481.37	-1.72295	0.354558	4.85945	1.17714e-06	4.48206e-05	CTHRC1
ENSG00000165895	269.073	-1.98993	0.409595	4.85828	1.1841e-06	4.50243e-05	ARHGAP42
ENSG00000230316	256.333	3.01437	0.620648	-4.85681	1.1929e-06	4.53069e-05	FEZF1-AS1
ENSG00000173227	758.75	-2.76831	0.570087	4.85594	1.19816e-06	4.54544e-05	SYT12
ENSG00000237819	11.8114	-3.59862	0.741584	4.85261	1.21846e-06	4.60658e-05	CDK6-AS1
ENSG00000132639	29.0615	-2.23884	0.461425	4.85203	1.22206e-06	4.61491e-05	SNAP25
ENSG00000123104	1201.51	-1.53509	0.31665	4.84791	1.24767e-06	4.67955e-05	ITPR2
ENSG00000163075	11.8542	-2.80744	0.579341	4.84592	1.26028e-06	4.72146e-05	CFAP221
ENSG00000229373	8.47914	-3.7839	0.781456	4.84212	1.28462e-06	4.80722e-05	LINC00452
ENSG00000162733	664.715	-1.95949	0.404987	4.83841	1.30885e-06	4.88681e-05	DDR2
ENSG00000089472	412.742	-2.19755	0.454337	4.83684	1.3192e-06	4.91989e-05	HEPH
ENSG00000177359	242.686	2.52978	0.523143	-4.83573	1.3266e-06	4.94194e-05	OVOS2
ENSG00000212694	452.348	1.52435	0.315521	-4.83121	1.35708e-06	5.03842e-05	LINC01089
ENSG00000166183	886.506	2.67463	0.554131	-4.82672	1.388e-06	5.13018e-05	ASPG
ENSG00000113594	600.291	-1.78739	0.370456	4.82485	1.40112e-06	5.17285e-05	LIFR
ENSG00000120149	177.629	-2.28029	0.472863	4.82231	1.41904e-06	5.21573e-05	MSX2
ENSG00000229314	10.602	-3.58747	0.74469	4.8174	1.45442e-06	5.31963e-05	ORM1
ENSG00000131095	16.1	-2.46075	0.51114	4.81425	1.47755e-06	5.37104e-05	GFAP
ENSG00000121236	278.517	-1.85927	0.386584	4.80949	1.51317e-06	5.47643e-05	TRIM6
ENSG00000158113	16.9783	-1.69571	0.352747	4.80716	1.5309e-06	5.52848e-05	LRRC43
ENSG00000100473	861.937	2.37097	0.493255	-4.80679	1.53372e-06	5.5326e-05	COCH
ENSG00000102996	2272.31	-1.60822	0.334618	4.80615	1.53865e-06	5.54435e-05	MMP15
ENSG00000167080	130.323	-3.716	0.773295	4.8054	1.54439e-06	5.55895e-05	B4GALNT2
ENSG00000171408	105.31	-1.84835	0.384815	4.80321	1.56138e-06	5.6079e-05	PDE7B
ENSG00000163440	4.64684	2.49873	0.520342	-4.8021	1.57014e-06	5.63324e-05	PDCL2
ENSG00000072133	19.8856	-3.05556	0.636602	4.7998	1.58825e-06	5.6797e-05	RPS6KA6
ENSG00000160111	220.594	-2.1245	0.442684	4.79914	1.59347e-06	5.69221e-05	CPAMD8
ENSG00000170456	319.076	-1.84691	0.385038	4.79671	1.61293e-06	5.74309e-05	DENND5B
ENSG00000235649	89.6475	-3.03545	0.634617	4.78311	1.726e-06	6.10533e-05	MXRA5Y
ENSG00000182636	388.404	-1.9893	0.416166	4.78006	1.75245e-06	6.17337e-05	NDN
ENSG00000166265	280.355	-1.69056	0.353946	4.77633	1.78525e-06	6.28221e-05	CYYR1
ENSG00000151702	520.159	-1.69473	0.354926	4.77489	1.79806e-06	6.31386e-05	FLI1
ENSG00000122176	1039.71	-1.82385	0.382197	4.772	1.82401e-06	6.38462e-05	FMOD
ENSG00000173728	12.329	2.09745	0.440456	-4.762	1.91684e-06	6.6742e-05	C1orf100
ENSG00000111859	1969.8	-1.89447	0.398373	4.75553	1.97931e-06	6.88445e-05	NEDD9
ENSG00000169122	70.224	-2.2005	0.462962	4.75309	2.00328e-06	6.94833e-05	FAM110B
ENSG00000166250	893.2	-2.23756	0.470728	4.7534	2.00027e-06	6.94833e-05	CLMP
ENSG00000069011	15568.5	1.79244	0.377358	-4.74998	2.03432e-06	7.03875e-05	PITX1
ENSG00000160360	707.969	-1.5039	0.317151	4.74192	2.11704e-06	7.28682e-05	GPSM1
ENSG00000152049	90.432	-1.80127	0.380218	4.73747	2.16407e-06	7.40326e-05	KCNE4
ENSG00000133110	4151.72	-2.55711	0.539766	4.73744	2.16431e-06	7.40326e-05	POSTN
ENSG00000087085	164.247	-2.39109	0.50484	4.73634	2.17615e-06	7.41448e-05	ACHE
ENSG00000170099	10.5524	-3.49667	0.73827	4.7363	2.17657e-06	7.41448e-05	SERPINA6
ENSG00000266402	68.8804	1.55651	0.328882	-4.73274	2.21514e-06	7.52259e-05	SNHG25
ENSG00000023171	313.675	-2.34458	0.495862	4.7283	2.26412e-06	7.66138e-05	GRAMD1B
ENSG00000184226	11.6852	-2.56208	0.541844	4.72845	2.26239e-06	7.66138e-05	PCDH9
ENSG00000163734	337.948	-2.40704	0.509228	4.72684	2.28046e-06	7.69885e-05	CXCL3
ENSG00000187775	385.576	1.81105	0.383305	-4.72483	2.30311e-06	7.7649e-05	DNAH17
ENSG00000221890	841.258	-2.33182	0.493867	4.72156	2.3404e-06	7.86712e-05	NPTXR
ENSG00000272695	127.561	-2.0803	0.440718	4.72025	2.35552e-06	7.89385e-05	GAS6-DT
ENSG00000111058	83.1608	-2.40727	0.510331	4.71708	2.39257e-06	8.00991e-05	ACSS3
ENSG00000235034	8.62882	-3.74521	0.794221	4.71557	2.41034e-06	8.06122e-05	C19orf81
ENSG00000257335	35.63	-2.6928	0.571716	4.71002	2.47688e-06	8.25035e-05	MGAM
ENSG00000178809	28.3578	1.73097	0.367858	-4.70555	2.53183e-06	8.39953e-05	TRIM73
ENSG00000119698	239.722	-3.11248	0.661701	4.70376	2.55411e-06	8.45647e-05	PPP4R4
ENSG00000167641	195.146	-1.89635	0.403401	4.7009	2.59016e-06	8.55866e-05	PPP1R14A
ENSG00000148120	6365.37	1.66094	0.353726	-4.69556	2.65874e-06	8.75027e-05	AOPEP
ENSG00000142227	2425.38	-1.68125	0.358614	4.6882	2.75615e-06	9.02591e-05	EMP3
ENSG00000120129	9359.32	-1.91343	0.408273	4.68663	2.77739e-06	9.06966e-05	DUSP1
ENSG00000261706	13.2633	-4.67328	0.997157	4.68661	2.77774e-06	9.06966e-05	LINC00165
ENSG00000153162	95.1013	-1.71996	0.367042	4.686	2.786e-06	9.07867e-05	BMP6
ENSG00000227954	13.9428	-2.89081	0.617276	4.68317	2.82469e-06	9.1776e-05	TARID
ENSG00000142156	14642.4	-1.7387	0.371571	4.67932	2.87831e-06	9.3243e-05	COL6A1
ENSG00000147027	420.085	-1.95378	0.417658	4.67794	2.89767e-06	9.37785e-05	TMEM47
ENSG00000267123	68.1492	-2.40581	0.514315	4.6777	2.90108e-06	9.3797e-05	SCAT1
ENSG00000135744	88.8883	-2.67032	0.57138	4.67347	2.96159e-06	9.56597e-05	AGT
ENSG00000234352	11.666	5.34626	1.14461	-4.67083	2.99979e-06	9.67046e-05	LOC349160
ENSG00000232528	3.38128	-2.70898	0.580169	4.66928	3.0225e-06	9.73416e-05	LOC100289473
ENSG00000236700	41.6131	2.68464	0.575259	-4.66685	3.05858e-06	9.83118e-05	LINC01010
ENSG00000163235	3503.72	-1.62975	0.349234	4.66663	3.06182e-06	9.83204e-05	TGFA
ENSG00000081818	39.7125	-2.19634	0.470975	4.66339	3.11049e-06	9.96896e-05	PCDHB4
ENSG00000166813	618.279	-1.57837	0.338509	4.66272	3.12064e-06	9.98486e-05	KIF7
ENSG00000137573	4454.11	-2.07605	0.445613	4.65887	3.17956e-06	0.000101017	SULF1
ENSG00000197251	5.25308	-2.8609	0.614382	4.65654	3.21566e-06	0.000101777	LINC00336
ENSG00000141448	298.794	-1.81603	0.390283	4.65311	3.26959e-06	0.000103286	GATA6
ENSG00000173281	2235.45	-1.64626	0.353889	4.65192	3.28866e-06	0.00010369	PPP1R3B
ENSG00000242779	134.681	-2.7172	0.584367	4.64983	3.32216e-06	0.000104646	ZNF702P
ENSG00000164743	9.6154	-2.82867	0.608564	4.6481	3.3501e-06	0.000105326	C8orf48
ENSG00000171873	13.3525	-2.1931	0.471991	4.64648	3.37639e-06	0.000106052	ADRA1D
ENSG00000198788	86.8149	-2.98208	0.642083	4.64439	3.41087e-06	0.000106905	MUC2
ENSG00000183580	186.047	-1.98189	0.426879	4.64273	3.43828e-06	0.000107305	FBXL7
ENSG00000184254	2619.99	-2.189	0.471436	4.64326	3.42961e-06	0.000107305	ALDH1A3
ENSG00000165072	167.719	-2.45442	0.528638	4.6429	3.43546e-06	0.000107305	MAMDC2
ENSG00000213030	10.898	-3.81154	0.821413	4.64023	3.48025e-06	0.000108284	CGB8
ENSG00000187098	427.236	-1.6836	0.362952	4.63864	3.50713e-06	0.000108813	MITF
ENSG00000182674	6.99453	3.96262	0.854401	-4.63789	3.51984e-06	0.000109105	KCNB2
ENSG00000166147	1819.19	-1.90976	0.411797	4.63762	3.52452e-06	0.000109148	FBN1
ENSG00000230461	5.89624	3.18492	0.686949	-4.63633	3.54651e-06	0.000109726	PROX1-AS1
ENSG00000127990	562.486	-2.06067	0.444566	4.63524	3.56524e-06	0.000110099	SGCE
ENSG00000245293	4.59123	2.27802	0.491506	-4.63478	3.57314e-06	0.00011024	CYP2U1-AS1
ENSG00000164796	3.94913	-3.86754	0.834537	4.63435	3.58067e-06	0.000110369	CSMD3
ENSG00000196159	147.733	-1.88219	0.406332	4.63214	3.61898e-06	0.000111446	FAT4
ENSG00000235436	4.51287	3.01723	0.651563	-4.63076	3.64327e-06	0.000111986	DPY19L2P4
ENSG00000204044	21.0121	-1.9715	0.425737	4.63079	3.64278e-06	0.000111986	SLC12A5-AS1
ENSG00000114790	748.834	1.73769	0.375279	-4.6304	3.64953e-06	0.000112046	ARHGEF26
ENSG00000183570	34.5757	-1.58783	0.343151	4.62722	3.70614e-06	0.000113077	PCBP3
ENSG00000118971	4405.74	-2.42912	0.52505	4.62645	3.71992e-06	0.000113392	CCND2
ENSG00000141854	371.88	1.50731	0.326074	-4.62259	3.78974e-06	0.000115202	MISP3
ENSG00000144810	1384.59	-2.20587	0.477605	4.6186	3.86331e-06	0.000117115	COL8A1
ENSG00000106714	218.721	-1.52866	0.331178	4.61583	3.91528e-06	0.000118546	CNTNAP3
ENSG00000140682	1327.8	-1.53682	0.333142	4.61309	3.96718e-06	0.000119824	TGFB1I1
ENSG00000172460	32.9714	-2.11977	0.459507	4.61313	3.96643e-06	0.000119824	PRSS30P
ENSG00000101463	38.2754	-2.4987	0.54227	4.60785	4.06845e-06	0.000122547	SYNDIG1
ENSG00000157445	319.828	2.39819	0.521106	-4.60212	4.18219e-06	0.000125174	CACNA2D3
ENSG00000124731	272.268	-2.18101	0.474171	4.59964	4.2323e-06	0.000126559	TREM1
ENSG00000262454	66.0395	-1.81522	0.394675	4.59927	4.23967e-06	0.000126665	MIR193BHG
ENSG00000172915	205.458	-2.58376	0.562253	4.59537	4.31986e-06	0.000128596	NBEA
ENSG00000167554	30.109	-2.59005	0.563662	4.59504	4.3267e-06	0.000128643	ZNF610
ENSG00000162711	140.025	-2.03195	0.442353	4.5935	4.35866e-06	0.000129401	NLRP3
ENSG00000171877	266.799	-2.16386	0.471201	4.59222	4.38562e-06	0.000130084	FRMD5
ENSG00000157168	1088.25	-2.61546	0.569591	4.59182	4.39397e-06	0.000130198	NRG1
ENSG00000103485	615.34	-2.43252	0.530184	4.58807	4.47355e-06	0.000132218	QPRT
ENSG00000049192	111.359	-2.09643	0.45731	4.58428	4.55557e-06	0.000134402	ADAMTS6
ENSG00000102452	61.4341	-3.5049	0.764702	4.58335	4.57593e-06	0.000134882	NALCN
ENSG00000205704	37.8375	1.57908	0.344762	-4.5802	4.64532e-06	0.00013644	LINC00634
ENSG00000136378	545.215	-1.67865	0.366755	4.57704	4.71596e-06	0.000138392	ADAMTS7
ENSG00000168542	53747.3	-2.11638	0.462461	4.57634	4.73184e-06	0.000138537	COL3A1
ENSG00000135346	4.39203	-3.92282	0.858003	4.57203	4.83011e-06	0.000140866	CGA
ENSG00000101680	656.375	-2.92697	0.640407	4.57049	4.8659e-06	0.000141411	LAMA1
ENSG00000196979	7.14299	-2.46201	0.540382	4.55606	5.21232e-06	0.000150683	GPRACR
ENSG00000067798	83.8589	-2.84439	0.624444	4.55507	5.23676e-06	0.000151257	NAV3
ENSG00000160349	3.96404	-4.12642	0.905939	4.55486	5.2421e-06	0.000151279	LCN1
ENSG00000079308	2827.33	-1.55009	0.340396	4.55378	5.26896e-06	0.000151816	TNS1
ENSG00000185551	1811.41	-1.67636	0.368128	4.55375	5.2699e-06	0.000151816	NR2F2
ENSG00000042062	313.331	-1.73956	0.382082	4.55285	5.29237e-06	0.000152198	RIPOR3
ENSG00000204019	31.134	-9.25529	2.03281	4.55295	5.28995e-06	0.000152198	CT83
ENSG00000108932	180.753	1.53485	0.337182	-4.55199	5.31409e-06	0.000152557	SLC16A6
ENSG00000108924	372.587	1.99645	0.438659	-4.55126	5.33246e-06	0.000152952	HLF
ENSG00000163449	29.0742	-1.77046	0.389079	4.5504	5.35443e-06	0.000153316	TMEM169
ENSG00000134873	171.567	-3.51074	0.771916	4.54808	5.4137e-06	0.000154879	CLDN10
ENSG00000119771	444.765	-1.83154	0.403038	4.54435	5.51058e-06	0.000157378	KLHL29
ENSG00000162460	1.78913	-3.77238	0.830231	4.54377	5.52567e-06	0.000157672	TMEM82
ENSG00000143036	818.926	-1.53502	0.337876	4.54314	5.54232e-06	0.000157875	SLC44A3
ENSG00000138813	2.75017	4.62589	1.01841	-4.54228	5.56492e-06	0.000158382	C4orf17
ENSG00000023445	1752.76	-1.65082	0.364143	4.53343	5.80323e-06	0.000164598	BIRC3
ENSG00000196859	5.80015	-2.94312	0.650216	4.52637	6.00065e-06	0.00016947	KRT39
ENSG00000165685	98.1822	-2.73625	0.60474	4.52467	6.04905e-06	0.0001704	TMEM52B
ENSG00000164161	26.1608	-2.73777	0.605467	4.52175	6.13312e-06	0.000171889	HHIP
ENSG00000179059	15.7734	-6.90705	1.52749	4.52183	6.13073e-06	0.000171889	ZFP42
ENSG00000165071	212.998	-2.26839	0.50225	4.51645	6.28836e-06	0.0001756	TMEM71
ENSG00000169851	2589.73	-2.3057	0.510751	4.51433	6.35185e-06	0.00017667	PCDH7
ENSG00000187867	111.477	-2.58279	0.572183	4.51392	6.36406e-06	0.000176861	PALM3
ENSG00000254872	6.07065	-2.38342	0.528271	4.51172	6.43026e-06	0.000178455	LINC02688
ENSG00000174899	20.9362	-3.3806	0.749451	4.51077	6.45926e-06	0.000179055	SLC66A1L
ENSG00000164746	39.9235	-2.60347	0.577444	4.5086	6.52553e-06	0.00018074	C7orf57
ENSG00000216775	480.136	2.13164	0.472936	-4.50726	6.56716e-06	0.000181589	LOC730101
ENSG00000138166	3392.59	-1.72217	0.382075	4.50741	6.56238e-06	0.000181589	DUSP5
ENSG00000095752	420.263	-2.07532	0.46065	4.50519	6.63137e-06	0.000182905	IL11
ENSG00000149968	2688.98	-2.73847	0.607845	4.5052	6.63095e-06	0.000182905	MMP3
ENSG00000128573	404.037	2.87406	0.638568	-4.50079	6.77029e-06	0.000186371	FOXP2
ENSG00000197406	57.8097	-2.18399	0.485567	4.49781	6.86576e-06	0.00018874	DIO3
ENSG00000113763	36.9901	-2.56634	0.57081	4.49596	6.92568e-06	0.000190229	UNC5A
ENSG00000139725	169.294	-1.71698	0.382008	4.49462	6.96941e-06	0.000191271	RHOF
ENSG00000151617	679.934	-1.81392	0.403772	4.49242	7.04171e-06	0.000192935	EDNRA
ENSG00000135423	70.2197	1.53049	0.340906	-4.48948	7.1396e-06	0.00019463	GLS2
ENSG00000086991	155.216	-1.61624	0.360009	4.48943	7.14129e-06	0.00019463	NOX4
ENSG00000196345	71.9099	-2.01037	0.447811	4.48933	7.14482e-06	0.00019463	ZKSCAN7
ENSG00000161896	73.3389	-2.97869	0.664205	4.4846	7.30513e-06	0.000198343	IP6K3
ENSG00000139278	1108.66	-1.60121	0.357137	4.48344	7.34476e-06	0.000199092	GLIPR1
ENSG00000104415	346.031	-1.79171	0.39966	4.48308	7.35747e-06	0.000199273	CCN4
ENSG00000184838	99.7673	-2.161	0.482353	4.48012	7.45996e-06	0.000201224	PRR16
ENSG00000123095	656.681	-1.72223	0.384516	4.47894	7.50137e-06	0.000202176	BHLHE41
ENSG00000168306	61.5641	-2.12612	0.474824	4.4777	7.54527e-06	0.000203018	ACOX2
ENSG00000145491	12.7697	-2.21795	0.49535	4.47753	7.55106e-06	0.000203018	ROPN1L
ENSG00000219438	87.661	-2.05425	0.459064	4.47486	7.64632e-06	0.00020497	TAFA5
ENSG00000248429	66.8431	-2.16455	0.483738	4.47462	7.65465e-06	0.00020497	GASK1B-AS1
ENSG00000157150	21.684	-2.50131	0.558998	4.47463	7.65431e-06	0.00020497	TIMP4
ENSG00000168646	260.053	-2.04956	0.458106	4.474	7.67715e-06	0.000205406	AXIN2
ENSG00000116701	1489.53	-1.62646	0.363725	4.47166	7.76134e-06	0.000207322	NCF2
ENSG00000248771	7.91643	-4.35835	0.975319	4.46865	7.87166e-06	0.000209423	SMIM31
ENSG00000109625	51.6664	-2.48147	0.555455	4.46745	7.91563e-06	0.000210254	CPZ
ENSG00000181652	563.832	1.63091	0.365531	-4.46177	8.12848e-06	0.000215043	ATG9B
ENSG00000107984	1807.28	-3.08348	0.691174	4.46122	8.14952e-06	0.000215428	DKK1
ENSG00000198780	173.001	-1.85386	0.415688	4.45974	8.20606e-06	0.000216576	FAM169A
ENSG00000183853	2748.67	-1.82588	0.410088	4.4524	8.49149e-06	0.000223573	KIRREL1
ENSG00000226386	17.3023	1.97164	0.443342	-4.44722	8.69883e-06	0.000228123	PARD3-AS1
ENSG00000048545	6.18706	-2.39231	0.538022	4.44648	8.72881e-06	0.000228547	GUCA1A
ENSG00000102098	243.842	1.50449	0.338602	-4.44324	8.86152e-06	0.000231285	SCML2
ENSG00000105388	13057.1	-3.33702	0.751061	4.44307	8.86837e-06	0.000231285	CEACAM5
ENSG00000198183	18.8943	-7.90664	1.78087	4.43976	9.00577e-06	0.000233945	BPIFA1
ENSG00000119681	4924.94	-1.64028	0.369586	4.43817	9.0729e-06	0.000235134	LTBP2
ENSG00000146250	16.379	-2.8435	0.641044	4.43573	9.17616e-06	0.000237438	PRSS35
ENSG00000256288	4.25112	5.28622	1.19178	-4.43556	9.18343e-06	0.00023744	LINC02617
ENSG00000251191	3.5488	-2.19801	0.495712	4.43404	9.24821e-06	0.000238741	LINC00589
ENSG00000090376	594.653	-1.50754	0.340605	4.42606	9.59696e-06	0.000246397	IRAK3
ENSG00000186854	312.827	-2.60485	0.588662	4.42504	9.64238e-06	0.00024737	TRABD2A
ENSG00000263293	6.59275	-1.96369	0.444018	4.42255	9.75412e-06	0.000249714	EFCAB13-DT
ENSG00000099812	3479.88	-2.29081	0.518437	4.41868	9.93036e-06	0.000253381	MISP
ENSG00000181804	536.638	1.63643	0.370406	-4.41793	9.96496e-06	0.000254068	SLC9A9
ENSG00000198185	123.907	-2.4695	0.559623	4.41279	1.02048e-05	0.000259183	ZNF334
ENSG00000198883	81.3688	4.25986	0.965528	-4.41195	1.02442e-05	0.000259584	PNMA5
ENSG00000143869	58.8279	-2.03586	0.462102	4.40565	1.05467e-05	0.000265621	GDF7
ENSG00000184384	777.871	-1.56519	0.355463	4.40324	1.06646e-05	0.000267978	MAML2
ENSG00000268223	5.14011	-3.42875	0.779237	4.40014	1.08182e-05	0.000271013	ARL14EPL
ENSG00000038295	215.662	-2.78158	0.632633	4.39683	1.09844e-05	0.000274825	TLL1
ENSG00000157510	688.707	-1.58563	0.360733	4.39558	1.10475e-05	0.000276129	AFAP1L1
ENSG00000106536	14.4808	5.22546	1.18933	-4.39361	1.11484e-05	0.000278021	POU6F2
ENSG00000167889	146.548	-2.06078	0.469504	4.38927	1.1373e-05	0.000282343	MGAT5B
ENSG00000164125	858.471	-1.58813	0.361899	4.38834	1.14221e-05	0.000283137	GASK1B
ENSG00000125618	1131.84	-2.75723	0.629634	4.3791	1.19169e-05	0.000292984	PAX8
ENSG00000135362	849.551	-1.71348	0.391687	4.37461	1.2165e-05	0.000298195	PRR5L
ENSG00000154118	18.1968	-2.29753	0.525673	4.37064	1.23882e-05	0.000302992	JPH3
ENSG00000164694	372.989	-2.1736	0.497387	4.37005	1.2422e-05	0.000303595	FNDC1
ENSG00000272514	3.47973	-2.66363	0.609717	4.36863	1.25026e-05	0.000305112	CFAP206
ENSG00000138829	1587.58	-2.87576	0.65834	4.3682	1.25274e-05	0.00030548	FBN2
ENSG00000230023	4.32995	1.6034	0.367201	-4.36655	1.26222e-05	0.000307352	LINC02800
ENSG00000256546	101.932	2.69288	0.617149	-4.36342	1.28048e-05	0.000311338	LOC100506691
ENSG00000171617	1791.69	-1.7075	0.391797	4.35813	1.31178e-05	0.000318247	ENC1
ENSG00000255282	26.0202	-2.21794	0.509046	4.35705	1.31824e-05	0.000319111	WTAPP1
ENSG00000006327	7126.43	-1.57262	0.361082	4.35529	1.32893e-05	0.000321227	TNFRSF12A
ENSG00000132938	32.8608	-2.20713	0.507016	4.35318	1.34176e-05	0.000324093	MTUS2
ENSG00000214960	121.596	-1.67984	0.385974	4.3522	1.34776e-05	0.000324829	CRPPA
ENSG00000223573	2055.93	2.15071	0.494348	-4.3506	1.35768e-05	0.000326743	TINCR
ENSG00000086288	35.2688	-2.4207	0.556429	4.35042	1.35877e-05	0.000326768	NME8
ENSG00000141052	27.08	-2.12862	0.490079	4.34342	1.40281e-05	0.000335649	MYOCD
ENSG00000250426	49.7137	4.88395	1.12463	-4.34274	1.40719e-05	0.000336211	FTLP10
ENSG00000060718	376.017	-2.66428	0.613753	4.34096	1.41861e-05	0.000337961	COL11A1
ENSG00000145431	1058.38	-1.64762	0.379681	4.33948	1.42818e-05	0.000338703	PDGFC
ENSG00000240694	26.1562	-1.85591	0.427849	4.33777	1.43938e-05	0.000340453	PNMA2
ENSG00000113749	63.1173	-2.53971	0.586033	4.33374	1.46597e-05	0.000345753	HRH2
ENSG00000121413	215.155	-1.92738	0.444884	4.33232	1.4755e-05	0.00034729	ZSCAN18
ENSG00000165495	34.8715	-2.5432	0.587296	4.33036	1.48868e-05	0.000349613	PKNOX2
ENSG00000175928	549.151	-3.66348	0.846225	4.3292	1.49651e-05	0.000350703	LRRN1
ENSG00000065325	7.03638	-2.89039	0.668196	4.32565	1.52079e-05	0.000354634	GLP2R
ENSG00000160180	544.202	-3.61501	0.836186	4.32321	1.53775e-05	0.000357829	TFF3
ENSG00000174939	288.386	-1.84148	0.426021	4.32252	1.54259e-05	0.000358704	ASPHD1
ENSG00000258130	8.07438	-2.02113	0.467773	4.32075	1.555e-05	0.000361335	LOC613038
ENSG00000179674	114.879	-2.82556	0.654798	4.31516	1.59488e-05	0.000369304	ARL14
ENSG00000206199	56.8569	-3.24915	0.75335	4.31294	1.61097e-05	0.000372247	ANKUB1
ENSG00000095303	2922.92	-2.00608	0.465259	4.31174	1.61972e-05	0.000374007	PTGS1
ENSG00000253159	15.5232	-1.96728	0.45742	4.30082	1.70164e-05	0.000389566	PCDHGA12
ENSG00000198796	72.5732	-1.8295	0.425457	4.30009	1.70728e-05	0.000390137	ALPK2
ENSG00000249082	486.814	2.25108	0.523597	-4.29926	1.71369e-05	0.00039079	EPIST
ENSG00000108691	1504.82	-1.98501	0.461694	4.29941	1.71253e-05	0.00039079	CCL2
ENSG00000221866	51.3274	-2.05541	0.478264	4.29765	1.72617e-05	0.000393364	PLXNA4
ENSG00000112902	1483.47	-2.54611	0.593163	4.29243	1.76731e-05	0.000400255	SEMA5A
ENSG00000262003	22.7478	-2.41994	0.564281	4.28855	1.79846e-05	0.000405642	LOC101927727
ENSG00000262585	12.513	-2.619	0.610755	4.28813	1.80183e-05	0.000406122	LINC01979
ENSG00000138639	550.287	1.66153	0.38804	-4.28184	1.85351e-05	0.000415505	ARHGAP24
ENSG00000110427	538.295	-2.45389	0.57393	4.27559	1.90634e-05	0.000425043	KIAA1549L
ENSG00000137825	244.983	1.54802	0.362163	-4.27438	1.91668e-05	0.000426856	ITPKA
ENSG00000019186	1100.73	-2.53215	0.592406	4.27434	1.91706e-05	0.000426856	CYP24A1
ENSG00000169429	6156.7	-2.30819	0.540227	4.27263	1.93183e-05	0.000429566	CXCL8
ENSG00000168077	2417.15	-1.562	0.365607	4.27236	1.93419e-05	0.0004298	SCARA3
ENSG00000243902	1.65195	-3.48746	0.81681	4.2696	1.9582e-05	0.00043426	ELFN2
ENSG00000179913	1397.69	-2.31251	0.541861	4.26772	1.97479e-05	0.000437352	B3GNT3
ENSG00000141314	288.896	2.40473	0.563839	-4.26493	1.99968e-05	0.000441253	RHBDL3
ENSG00000169933	6.85241	-2.82313	0.662156	4.26355	2.01209e-05	0.000443532	FRMPD4
ENSG00000115226	232.08	-1.54232	0.36194	4.26126	2.0328e-05	0.000447798	FNDC4
ENSG00000053328	5.8674	-2.75088	0.645832	4.25944	2.0494e-05	0.000449956	METTL24
ENSG00000105668	20.2258	-2.60477	0.611566	4.25918	2.05176e-05	0.000450174	UPK1A
ENSG00000175426	79.6832	-1.96325	0.461265	4.25622	2.07911e-05	0.000454967	PCSK1
ENSG00000212993	27.5431	1.59945	0.375979	-4.2541	2.09888e-05	0.000458686	POU5F1B
ENSG00000133107	26.2113	-1.66591	0.391837	4.25154	2.12306e-05	0.00046305	TRPC4
ENSG00000238086	14.5287	3.07673	0.723727	-4.25122	2.12606e-05	0.000463261	PPP1R26P1
ENSG00000143340	10.2533	-3.57916	0.841953	4.25103	2.12794e-05	0.000463261	FAM163A
ENSG00000132016	1069.99	1.55673	0.366277	-4.25013	2.13649e-05	0.000464177	BRME1
ENSG00000233098	31.3468	-2.00926	0.47273	4.25034	2.13444e-05	0.000464177	LOC339260
ENSG00000120885	8786.6	-1.91668	0.451216	4.2478	2.15877e-05	0.000468059	CLU
ENSG00000117069	109.057	-2.08795	0.491711	4.24629	2.17341e-05	0.000470925	ST6GALNAC5
ENSG00000229124	87.8008	-1.54604	0.364319	4.24366	2.19904e-05	0.000475232	VIM-AS1
ENSG00000198848	200.15	-2.52755	0.595738	4.24272	2.20824e-05	0.000476907	CES1
ENSG00000259120	12.9703	-2.11124	0.497695	4.24203	2.21507e-05	0.000477612	SMIM6
ENSG00000047662	30.6023	1.77572	0.418873	-4.23929	2.24232e-05	0.000482063	FAM184B
ENSG00000243321	3.71503	-4.54807	1.07398	4.23478	2.28774e-05	0.000489914	LINC01998
ENSG00000111405	83.9231	2.40786	0.568796	-4.23327	2.30321e-05	0.00049227	ENDOU
ENSG00000237624	19.8875	-2.07327	0.48979	4.23298	2.30616e-05	0.000492581	OXCT2P1
ENSG00000090534	9.49344	-2.00046	0.472921	4.23002	2.33675e-05	0.00049783	THPO
ENSG00000104826	21.1104	-1.71876	0.406442	4.22878	2.34961e-05	0.000499379	LHB
ENSG00000122711	5.99844	-2.75933	0.652744	4.22727	2.36541e-05	0.000502316	SPINK4
ENSG00000162931	205.834	-1.84037	0.435828	4.2227	2.41397e-05	0.000510985	TRIM17
ENSG00000173706	4217.38	-1.61034	0.381553	4.2205	2.43762e-05	0.000515002	HEG1
ENSG00000197646	242.501	-1.73437	0.411254	4.21728	2.47271e-05	0.00052075	PDCD1LG2
ENSG00000257038	16.7489	-1.5493	0.36745	4.21636	2.48275e-05	0.000521867	ARHGEF17-AS1
ENSG00000213729	5.23354	-3.17264	0.752423	4.21657	2.48047e-05	0.000521867	RPS16P2
ENSG00000281097	13.7202	2.8608	0.678541	-4.21611	2.4855e-05	0.000521869	LINC01395
ENSG00000171811	21.1759	-2.95469	0.700815	4.21607	2.48592e-05	0.000521869	CFAP46
ENSG00000197046	20.5748	-1.74498	0.41395	4.21545	2.49285e-05	0.000522993	SIGLEC15
ENSG00000105928	1997.42	-1.92852	0.45773	4.21323	2.51749e-05	0.000526823	GSDME
ENSG00000199709	1.13206	-2.89628	0.687421	4.21326	2.51713e-05	0.000526823	RNU4-23P
ENSG00000133818	1551.64	-1.51053	0.358589	4.21242	2.52647e-05	0.000528368	RRAS2
ENSG00000123838	33.9406	-3.55575	0.844379	4.21108	2.54149e-05	0.000531173	C4BPA
ENSG00000103355	6.92246	-3.25049	0.772562	4.20742	2.58305e-05	0.000538837	PRSS33
ENSG00000120337	31.2513	2.43662	0.579376	-4.20559	2.60408e-05	0.000542196	TNFSF18
ENSG00000134198	309.855	-1.97866	0.470903	4.20183	2.64765e-05	0.000550575	TSPAN2
ENSG00000114771	47.4773	-2.99224	0.713162	4.19573	2.71996e-05	0.000563131	AADAC
ENSG00000156689	105.763	3.63099	0.866041	-4.19263	2.75738e-05	0.00056926	GLYATL2
ENSG00000165124	479.554	-1.7489	0.417157	4.19243	2.75988e-05	0.00056926	SVEP1
ENSG00000073712	970.087	-1.5349	0.36616	4.19189	2.76638e-05	0.000569885	FERMT2
ENSG00000134339	631.221	-2.45398	0.585478	4.19141	2.77221e-05	0.00057073	SAA2
ENSG00000196136	46.9801	-2.70349	0.645365	4.18908	2.8009e-05	0.000574845	SERPINA3
ENSG00000100097	17164	-1.53712	0.367095	4.18725	2.82354e-05	0.000578773	LGALS1
ENSG00000174611	12.7183	-1.90843	0.45584	4.18662	2.83142e-05	0.000579723	KY
ENSG00000166446	527.616	-1.63163	0.389844	4.18533	2.84752e-05	0.000581884	CDYL2
ENSG00000239467	60.8419	-1.92568	0.460302	4.18351	2.87044e-05	0.000586205	ERICH2
ENSG00000257108	21.4266	-1.72073	0.411413	4.1825	2.88326e-05	0.000587734	NHLRC4
ENSG00000226913	3.18268	-2.35882	0.564067	4.18182	2.89189e-05	0.00058913	BSN-DT
ENSG00000268812	9.79429	-2.31946	0.555479	4.1756	2.97208e-05	0.000602864	LIF-AS2
ENSG00000189369	110.182	-1.9623	0.470256	4.17284	3.00828e-05	0.000607966	GSPT2
ENSG00000136014	47.8574	-2.20419	0.528294	4.17228	3.01563e-05	0.000609079	USP44
ENSG00000151790	158.364	-1.77961	0.427147	4.16627	3.09623e-05	0.000624215	TDO2
ENSG00000143194	29.3421	3.7527	0.900818	-4.16588	3.10152e-05	0.000624628	MAEL
ENSG00000011201	1005.1	-2.04534	0.491333	4.16285	3.14299e-05	0.00063088	ANOS1
ENSG00000109846	3151.65	2.05934	0.495055	-4.15982	3.18496e-05	0.000637049	CRYAB
ENSG00000103257	25200	-1.65907	0.399081	4.15724	3.22121e-05	0.000643132	SLC7A5
ENSG00000122824	18.9064	-2.27393	0.547414	4.15395	3.2678e-05	0.000650078	NUDT10
ENSG00000117115	688.589	-2.12088	0.510776	4.15227	3.29187e-05	0.000654472	PADI2
ENSG00000181333	3206.04	-3.19671	0.770142	4.1508	3.31311e-05	0.000658298	HEPHL1
ENSG00000138080	1796.29	-1.82455	0.439706	4.14948	3.3323e-05	0.000661714	EMILIN1
ENSG00000100985	3500.18	-2.0459	0.493221	4.14803	3.35342e-05	0.00066431	MMP9
ENSG00000073737	184.426	-2.18129	0.526839	4.14033	3.46808e-05	0.00068293	DHRS9
ENSG00000235387	15.9849	-1.53956	0.372404	4.13412	3.56325e-05	0.000699586	SPAAR
ENSG00000249599	7.38854	-4.28433	1.03695	4.13167	3.60138e-05	0.000706234	BMPR1B-DT
ENSG00000123453	133.802	-1.83316	0.443731	4.13124	3.60817e-05	0.000706726	SARDH
ENSG00000204625	1.96471	-2.896	0.701036	4.13103	3.61139e-05	0.000706938	HCG9
ENSG00000248905	417.87	-1.58083	0.382785	4.1298	3.63074e-05	0.000710119	FMN1
ENSG00000180340	468.136	-1.55852	0.377455	4.12901	3.64329e-05	0.000711873	FZD2
ENSG00000179348	810.263	-1.75953	0.42629	4.12754	3.66663e-05	0.000713945	GATA2
ENSG00000203952	28.0865	-2.88053	0.69803	4.12666	3.68073e-05	0.000716269	CCDC160
ENSG00000104879	28.8796	-2.23877	0.54285	4.12411	3.72164e-05	0.000721792	CKM
ENSG00000162520	94.5069	-1.72576	0.418511	4.12358	3.73032e-05	0.000722938	SYNC
ENSG00000137673	1294.75	-2.45499	0.595613	4.12179	3.75935e-05	0.000727284	MMP7
ENSG00000205362	18.9731	-2.60392	0.631862	4.12102	3.77194e-05	0.000728866	MT1A
ENSG00000108244	1301.9	-2.42335	0.5885	4.11784	3.82439e-05	0.00073857	KRT23
ENSG00000159251	32.1517	-2.17871	0.52913	4.11754	3.82936e-05	0.000738824	ACTC1
ENSG00000146013	77.5919	2.25974	0.548912	-4.11677	3.84218e-05	0.000739563	GFRA3
ENSG00000240602	113.86	-3.10192	0.753515	4.1166	3.84495e-05	0.000739563	AADACP1
ENSG00000115221	9171.08	-1.64663	0.400146	4.11507	3.87067e-05	0.000742733	ITGB6
ENSG00000214401	95.5292	1.50532	0.365852	-4.11455	3.87936e-05	0.000743677	KANSL1-AS1
ENSG00000134775	666.656	-2.25661	0.549849	4.10406	4.05959e-05	0.000773148	FHOD3
ENSG00000166831	153.887	-1.89743	0.462443	4.10306	4.07718e-05	0.00077605	RBPMS2
ENSG00000185634	41.2539	-1.66945	0.407005	4.1018	4.09955e-05	0.00077941	SHC4
ENSG00000203721	7.72785	-2.64543	0.64494	4.10183	4.09904e-05	0.00077941	LINC00862
ENSG00000251221	5.62037	1.95665	0.477158	-4.10062	4.12036e-05	0.000782466	LINC01337
ENSG00000106624	11301	-1.6568	0.404163	4.09932	4.14361e-05	0.000785978	AEBP1
ENSG00000225548	20.001	7.40103	1.80555	-4.09903	4.14881e-05	0.000786118	LINC01980
ENSG00000188883	370.929	1.71615	0.418854	-4.09726	4.18069e-05	0.000790386	KLRG2
ENSG00000225766	21.1265	1.57321	0.384128	-4.09555	4.21165e-05	0.000795233	DHRS4L1
ENSG00000136872	11.5403	-2.68664	0.656721	4.09099	4.29538e-05	0.000809653	ALDOB
ENSG00000168539	10.0359	3.3191	0.811367	-4.09075	4.29986e-05	0.000810035	CHRM1
ENSG00000198719	1260.8	-1.70738	0.417503	4.0895	4.3231e-05	0.000813949	DLL1
ENSG00000269959	9.73331	-1.72286	0.421564	4.08682	4.37326e-05	0.000821988	SPACA6P-AS
ENSG00000187486	145.722	1.87199	0.458287	-4.08477	4.41212e-05	0.000828163	KCNJ11
ENSG00000186510	13.9026	-2.33337	0.571222	4.08488	4.41004e-05	0.000828163	CLCNKA
ENSG00000104827	2.10504	-3.37613	0.826799	4.08337	4.43868e-05	0.000831405	CGB3
ENSG00000141519	116.375	-1.60315	0.392706	4.08231	4.45896e-05	0.000833828	CCDC40
ENSG00000148053	3176.21	3.01899	0.739611	-4.08186	4.46774e-05	0.000834997	NTRK2
ENSG00000229847	83.5757	-2.1018	0.514956	4.08151	4.47433e-05	0.000835757	EMX2OS
ENSG00000232527	24.7919	-1.69107	0.414738	4.07744	4.55343e-05	0.000849199	LSP1P5
ENSG00000134532	29.7228	-1.75531	0.430497	4.07741	4.55401e-05	0.000849199	SOX5
ENSG00000163737	5.77319	-2.50883	0.615583	4.07553	4.59094e-05	0.000854639	PF4
ENSG00000101076	13.1107	-2.46566	0.60516	4.0744	4.61332e-05	0.000858322	HNF4A
ENSG00000162426	48.0721	-1.64117	0.402851	4.07388	4.62358e-05	0.000859263	SLC45A1
ENSG00000126337	4.95616	2.25881	0.554999	-4.06993	4.70279e-05	0.000871532	KRT36
ENSG00000156103	64.6861	-1.86002	0.457071	4.06943	4.71292e-05	0.00087292	MMP16
ENSG00000138061	496.537	-2.01149	0.494701	4.06607	4.78124e-05	0.000883099	CYP1B1
ENSG00000213996	17.3026	-1.74345	0.428862	4.06529	4.79733e-05	0.000884587	TM6SF2
ENSG00000180432	7.65884	-2.47826	0.609672	4.0649	4.80527e-05	0.000885557	CYP8B1
ENSG00000125148	25122.1	-1.61678	0.397934	4.06293	4.84608e-05	0.00089258	MT2A
ENSG00000108576	12.3598	1.68982	0.416014	-4.06194	4.86668e-05	0.000894381	SLC6A4
ENSG00000108846	1536.27	-1.74542	0.429682	4.06211	4.86303e-05	0.000894381	ABCC3
ENSG00000204262	6849.37	-1.65765	0.408229	4.06059	4.89496e-05	0.000898578	COL5A2
ENSG00000146038	168.477	-3.12481	0.769939	4.05852	4.93857e-05	0.000905578	DCDC2
ENSG00000142303	167.567	-1.5269	0.37632	4.05745	4.96104e-05	0.000908186	ADAMTS10
ENSG00000151067	162.192	-1.52118	0.375175	4.05458	5.02249e-05	0.000918926	CACNA1C
ENSG00000082684	128.389	-1.9168	0.472843	4.05377	5.03984e-05	0.000921391	SEMA5B
ENSG00000197415	96.1067	-2.35512	0.58098	4.05369	5.04154e-05	0.000921391	VEPH1
ENSG00000258633	2.12006	3.6155	0.892013	-4.05319	5.05236e-05	0.000922348	RRAGAP1-AS1
ENSG00000161681	12.1588	-1.78967	0.441611	4.05259	5.06532e-05	0.000923522	SHANK1
ENSG00000243232	9.40986	-3.43206	0.847761	4.04838	5.15731e-05	0.000938397	PCDHAC2
ENSG00000170214	9.34754	-2.51292	0.620775	4.04804	5.16493e-05	0.000939267	ADRA1B
ENSG00000104760	22.9463	-3.4632	0.855941	4.04607	5.20846e-05	0.000945621	FGL1
ENSG00000260001	31.5785	-2.21658	0.548073	4.04431	5.24766e-05	0.00095065	TGFBR3L
ENSG00000160183	870.561	-2.55007	0.630662	4.04349	5.26614e-05	0.000952952	TMPRSS3
ENSG00000137672	181.959	-1.76856	0.43742	4.04317	5.27323e-05	0.000953621	TRPC6
ENSG00000255326	4.26368	-1.88872	0.467282	4.04192	5.30148e-05	0.000956205	LOC105369391
ENSG00000253953	10.2985	-2.20545	0.545935	4.03976	5.3505e-05	0.000963995	PCDHGB4
ENSG00000179057	32.3282	-1.66715	0.412835	4.0383	5.38397e-05	0.000969496	IGSF22
ENSG00000132185	58.962	-2.29229	0.568073	4.0352	5.45548e-05	0.000979704	FCRLA
ENSG00000169758	108.808	1.56871	0.389038	-4.03227	5.52403e-05	0.000989861	TMEM266
ENSG00000187889	22.6068	-3.1122	0.772236	4.03011	5.57514e-05	0.000996858	FYB2
ENSG00000134830	81.9506	-1.82397	0.452914	4.02719	5.64485e-05	0.00100551	C5AR2
ENSG00000176040	6.63166	-1.95996	0.4867	4.02703	5.6486e-05	0.00100551	TMPRSS7
ENSG00000256268	17.976	-3.194	0.793214	4.02666	5.65747e-05	0.00100613	LINC02454
ENSG00000174837	47.6055	-2.16504	0.537771	4.02596	5.67429e-05	0.00100818	ADGRE1
ENSG00000064042	1127.16	-1.65711	0.411965	4.02246	5.75934e-05	0.00101877	LIMCH1
ENSG00000072952	440.482	-1.52184	0.378467	4.02107	5.79355e-05	0.00102427	IRAG1
ENSG00000137558	186.02	-1.8262	0.45533	4.01072	6.05332e-05	0.00106507	PI15
ENSG00000172346	78.5572	-2.09168	0.522213	4.00541	6.19094e-05	0.00108524	CSDC2
ENSG00000261520	2.83825	4.20625	1.05025	-4.00502	6.20134e-05	0.00108591	DLGAP1-AS5
ENSG00000166770	113.993	-2.09397	0.522896	4.00456	6.21325e-05	0.00108742	ZNF667-AS1
ENSG00000134955	2012.73	-1.85578	0.46352	4.00367	6.2368e-05	0.00109038	SLC37A2
ENSG00000130226	21.7254	-2.29684	0.574043	4.00117	6.30298e-05	0.00110021	DPP6
ENSG00000121905	51.6421	1.52298	0.380821	-3.99922	6.35523e-05	0.00110816	HPCA
ENSG00000106689	350.031	1.93548	0.48434	-3.99612	6.43885e-05	0.00112096	LHX2
ENSG00000186148	2.67439	-3.36226	0.841841	3.99394	6.4984e-05	0.00112936	LOC440895
ENSG00000270547	9.81069	-2.1089	0.528182	3.99275	6.53124e-05	0.00113347	LINC01235
ENSG00000178403	12.4372	2.49956	0.626343	-3.99072	6.5873e-05	0.0011414	NEUROG2
ENSG00000244219	21.8158	1.68347	0.422043	-3.98887	6.63893e-05	0.00114673	TMEM225B
ENSG00000152527	453.689	-1.56139	0.39177	3.98549	6.73416e-05	0.00115955	PLEKHH2
ENSG00000188153	3853.66	-1.68987	0.424329	3.98246	6.82053e-05	0.00117137	COL4A5
ENSG00000226237	75.2081	-1.87597	0.471283	3.98056	6.87536e-05	0.00117956	GAS1RR
ENSG00000133488	29.4562	-3.06852	0.770938	3.98025	6.88437e-05	0.00118049	SEC14L4
ENSG00000150782	1898.61	-1.75075	0.440198	3.9772	6.97312e-05	0.00119385	IL18
ENSG00000232352	11.2923	-1.87616	0.471813	3.9765	6.9937e-05	0.00119675	SEMA3B-AS1
ENSG00000171049	23.4435	-1.50332	0.378257	3.97433	7.05773e-05	0.00120708	FPR2
ENSG00000095932	23.5862	-1.52998	0.385181	3.97212	7.12363e-05	0.00121601	SMIM24
ENSG00000125798	17.47	-3.45044	0.868761	3.97168	7.13678e-05	0.00121745	FOXA2
ENSG00000168916	277.773	-2.23064	0.561876	3.96998	7.18781e-05	0.00122363	ZNF608
ENSG00000227471	574.387	2.46392	0.620942	-3.96804	7.24675e-05	0.00123176	AKR1B15
ENSG00000267147	21.0105	-2.39105	0.602981	3.96539	7.32766e-05	0.0012415	LINC01842
ENSG00000215018	34.1027	-2.46648	0.62228	3.96361	7.3824e-05	0.00124904	COL28A1
ENSG00000177374	338.672	-1.56717	0.395533	3.96218	7.42686e-05	0.00125463	HIC1
ENSG00000198074	5482.19	2.72206	0.687142	-3.96141	7.45072e-05	0.00125802	AKR1B10
ENSG00000184185	170.845	-2.50538	0.632505	3.96104	7.46234e-05	0.00125934	KCNJ12
ENSG00000235169	37.2233	-1.73795	0.438886	3.9599	7.49801e-05	0.00126342	SMIM1
ENSG00000254670	15.9308	-1.97581	0.499136	3.95847	7.54328e-05	0.00126782	RASSF10-DT
ENSG00000166473	24.1379	-2.18336	0.552071	3.95485	7.65819e-05	0.00128256	PKD1L2
ENSG00000178882	61.9336	-1.81033	0.4578	3.95441	7.67229e-05	0.00128427	RFLNA
ENSG00000172350	27.2916	-1.90994	0.483389	3.95114	7.77805e-05	0.00129869	ABCG4
ENSG00000108821	80545.9	-1.68696	0.427176	3.94911	7.84435e-05	0.00130646	COL1A1
ENSG00000215771	2.95678	1.80225	0.456461	-3.94832	7.87025e-05	0.00131011	LRRC37A14P
ENSG00000243236	18.8003	4.24825	1.07611	-3.9478	7.88721e-05	0.00131161	GSTA9P
ENSG00000186868	237.794	1.82972	0.463514	-3.9475	7.89716e-05	0.00131184	MAPT
ENSG00000164604	38.6516	-1.66311	0.42182	3.94272	8.05642e-05	0.00133438	GPR85
ENSG00000095596	84.9819	3.09758	0.785899	-3.94144	8.0993e-05	0.00133946	CYP26A1
ENSG00000187957	80.999	-2.34601	0.595876	3.93708	8.24786e-05	0.00136063	DNER
ENSG00000172061	265.336	-2.20958	0.561379	3.93598	8.28564e-05	0.00136414	LRRC15
ENSG00000173597	105.182	-2.51654	0.639465	3.93538	8.30642e-05	0.00136613	SULT1B1
ENSG00000227053	14.092	-1.86094	0.473321	3.93166	8.43626e-05	0.00138462	MUC12-AS1
ENSG00000163817	48.3614	-2.72497	0.693101	3.93157	8.43936e-05	0.00138462	SLC6A20
ENSG00000132517	564.681	1.65364	0.420665	-3.93102	8.45846e-05	0.00138637	SLC52A1
ENSG00000182175	2108.21	1.58276	0.402815	-3.92925	8.52096e-05	0.00139385	RGMA
ENSG00000142623	1219.98	-2.81322	0.716215	3.9279	8.56906e-05	0.00140033	PADI1
ENSG00000111863	246.024	-1.87357	0.477202	3.92616	8.63113e-05	0.00140769	ADTRP
ENSG00000125872	74.8776	-3.08459	0.785631	3.92626	8.6277e-05	0.00140769	LRRN4
ENSG00000166546	52.5549	-1.88219	0.479414	3.92601	8.63667e-05	0.0014079	BEAN1
ENSG00000227617	4.53193	1.53761	0.391836	-3.92413	8.70455e-05	0.00141827	CERS6-AS1
ENSG00000143382	1139.44	-1.8609	0.474362	3.92294	8.74741e-05	0.00142385	ADAMTSL4
ENSG00000255836	4.7818	-3.207	0.817938	3.92083	8.8244e-05	0.00143214	LOC100419928
ENSG00000182379	2139.09	1.70849	0.436305	-3.91581	9.00995e-05	0.00145511	NXPH4
ENSG00000041515	19.2961	-1.77717	0.453874	3.91556	9.01959e-05	0.00145596	MYO16
ENSG00000124302	16.6485	-2.35057	0.600644	3.91341	9.10011e-05	0.00146752	CHST8
ENSG00000095713	86.6134	-2.68382	0.686095	3.91173	9.16365e-05	0.00147687	CRTAC1
ENSG00000117983	339.683	-3.18283	0.813776	3.91119	9.18428e-05	0.00147811	MUC5B
ENSG00000187054	3121.16	3.58596	0.916978	-3.91063	9.20574e-05	0.00148022	TMPRSS11A
ENSG00000101335	7177	-1.63891	0.419422	3.90755	9.32376e-05	0.00149556	MYL9
ENSG00000154556	472.321	-1.95464	0.500449	3.90578	9.39203e-05	0.00150578	SORBS2
ENSG00000197165	53.0891	-1.94266	0.497604	3.90403	9.46039e-05	0.00151473	SULT1A2
ENSG00000204385	1768.93	-2.60127	0.66633	3.90388	9.4662e-05	0.00151473	SLC44A4
ENSG00000104044	193.757	3.07076	0.786759	-3.90305	9.49896e-05	0.0015173	OCA2
ENSG00000169507	48.5464	2.50494	0.641999	-3.90178	9.54877e-05	0.00152351	SLC38A11
ENSG00000149260	731.75	-1.7368	0.445199	3.90118	9.57237e-05	0.00152434	CAPN5
ENSG00000022267	908.602	-1.7133	0.439407	3.89911	9.65488e-05	0.00153378	FHL1
ENSG00000140093	12.7614	-2.81648	0.722336	3.89914	9.65368e-05	0.00153378	SERPINA10
ENSG00000115194	75.3286	1.96056	0.50303	-3.89749	9.71945e-05	0.00154286	SLC30A3
ENSG00000179477	162.927	2.21302	0.568126	-3.8953	9.80778e-05	0.00155583	ALOX12B
ENSG00000183571	9.40453	2.32219	0.59641	-3.89362	9.87587e-05	0.00156437	PGPEP1L
ENSG00000233608	332.003	-1.69029	0.434317	3.89184	9.94852e-05	0.00157437	TWIST2
ENSG00000139209	169.896	-2.61172	0.671285	3.89063	9.99844e-05	0.00158151	SLC38A4
ENSG00000242512	37.8896	3.7496	0.963893	-3.89006	0.000100218	0.00158294	LINC01206
ENSG00000144648	142.349	-2.28455	0.587348	3.88961	0.000100405	0.00158513	ACKR2
ENSG00000156966	738.857	-1.62849	0.418863	3.88788	0.000101123	0.00159491	B3GNT7
ENSG00000088340	394.661	-1.51662	0.390154	3.88723	0.000101394	0.0015977	FER1L4
ENSG00000198440	49.5814	-1.81291	0.466431	3.88676	0.00010159	0.00159926	ZNF583
ENSG00000108759	24.209	2.61945	0.674167	-3.88546	0.000102136	0.00160676	KRT32
ENSG00000197457	1311.61	-1.64331	0.423119	3.8838	0.000102836	0.00161426	STMN3
ENSG00000073849	3320.27	-1.94197	0.500229	3.88216	0.000103534	0.00162444	ST6GAL1
ENSG00000133063	193.413	2.47801	0.63864	-3.88014	0.000104396	0.00163718	CHIT1
ENSG00000155886	23.2734	-2.12113	0.547236	3.87607	0.000106156	0.00166007	SLC24A2
ENSG00000162482	164.702	1.66335	0.429634	-3.87154	0.000108148	0.00168643	AKR7A3
ENSG00000225535	14.4934	2.1502	0.555421	-3.8713	0.000108258	0.00168735	LINC01393
ENSG00000236841	15.5046	-1.73149	0.447663	3.86784	0.000109804	0.00170873	LOC101929532
ENSG00000232458	0.830613	-2.83407	0.733736	3.86252	0.000112223	0.00173833	LINC01450
ENSG00000184351	16.1966	4.22739	1.09495	-3.86082	0.000113008	0.001749	KRTAP19-1
ENSG00000148082	196.405	-1.72798	0.447803	3.8588	0.000113945	0.00175938	SHC3
ENSG00000183598	6.06868	1.89102	0.490243	-3.8573	0.000114646	0.0017669	H3C13
ENSG00000277322	4.29514	4.35671	1.12998	-3.85558	0.000115457	0.00177706	GOLGA6L6
ENSG00000182585	234.611	-2.91528	0.756141	3.85547	0.000115509	0.00177706	EPGN
ENSG00000181126	340.111	-1.88234	0.488417	3.85397	0.000116219	0.00178699	HLA-V
ENSG00000114204	2.22213	2.73365	0.709767	-3.85148	0.000117408	0.00180235	SERPINI2
ENSG00000141576	488.833	2.13688	0.554846	-3.8513	0.000117491	0.00180235	RNF157
ENSG00000221491	4.04206	1.6485	0.428092	-3.8508	0.000117733	0.00180523	SNORA2C
ENSG00000094796	252.197	3.27333	0.85069	-3.84785	0.000119157	0.00182367	KRT31
ENSG00000181449	5881.47	2.43322	0.632411	-3.84753	0.000119315	0.0018244	SOX2
ENSG00000021826	60.4213	-2.05223	0.53351	3.84665	0.000119744	0.00182927	CPS1
ENSG00000119508	217.466	-1.61476	0.419992	3.84474	0.000120682	0.0018402	NR4A3
ENSG00000110484	7.32779	4.75294	1.23702	-3.84225	0.000121911	0.00185465	SCGB2A2
ENSG00000163359	12861.6	-1.64578	0.428609	3.83981	0.000123127	0.00187143	COL6A3
ENSG00000018869	30.9244	-1.96654	0.51217	3.83963	0.000123221	0.001872	ZNF582
ENSG00000124615	373.777	-1.54333	0.40226	3.83665	0.000124726	0.00188965	MOCS1
ENSG00000102802	209.132	-1.93339	0.503987	3.8362	0.000124954	0.00189136	MEDAG
ENSG00000240021	2.51191	2.34057	0.610471	-3.83404	0.000126055	0.00190629	TEX35
ENSG00000178860	310.519	-1.69691	0.44304	3.83015	0.000128063	0.00193312	MSC
ENSG00000234956	4.71758	-2.59543	0.678351	3.82608	0.000130201	0.00195823	LINC02539
ENSG00000237596	5.80974	-1.61164	0.42152	3.8234	0.000131623	0.00197512	LOC644135
ENSG00000164434	5.85216	3.02351	0.790826	-3.82323	0.000131716	0.00197563	FABP7
ENSG00000137090	54.5059	3.07994	0.805799	-3.82222	0.000132254	0.00198189	DMRT1
ENSG00000126838	4.95064	-1.91762	0.502081	3.81935	0.000133806	0.0019988	PZP
ENSG00000249375	12.3737	1.9455	0.509613	-3.81761	0.000134753	0.00201014	CASC11
ENSG00000248323	44.981	-1.91642	0.502008	3.8175	0.000134808	0.00201014	LUCAT1
ENSG00000120211	4.09357	-4.24493	1.11232	3.8163	0.00013547	0.00201819	INSL4
ENSG00000121005	224.612	-2.56218	0.671734	3.81428	0.00013658	0.00202924	CRISPLD1
ENSG00000002726	108.168	-1.89575	0.4971	3.81362	0.000136946	0.00203375	AOC1
ENSG00000268916	54.4466	3.70698	0.972101	-3.81336	0.000137088	0.00203403	CSAG3
ENSG00000134398	429.749	-3.32235	0.871225	3.81342	0.000137055	0.00203403	ERN2
ENSG00000237136	4.63882	2.22513	0.58357	-3.81296	0.000137314	0.00203648	C4orf51
ENSG00000170579	22.7443	2.45251	0.643519	-3.8111	0.000138352	0.00204911	DLGAP1
ENSG00000229009	58.4666	3.20879	0.842691	-3.80779	0.000140213	0.00207388	TMPRSS11GP
ENSG00000213424	3.1353	-2.13412	0.560513	3.80745	0.000140409	0.00207585	KRT222
ENSG00000276715	9.53511	-2.85966	0.75129	3.80634	0.000141039	0.00208358	YWHAEP7
ENSG00000175874	228.827	-2.12656	0.558847	3.80527	0.00014165	0.00208766	CREG2
ENSG00000136327	103.006	-2.06143	0.541886	3.80418	0.000142276	0.00209315	NKX2-8
ENSG00000277775	11.417	1.54365	0.405906	-3.80298	0.000142964	0.00210067	H3C7
ENSG00000057468	6.70925	1.96362	0.516656	-3.80064	0.000144325	0.00211764	MSH4
ENSG00000169047	2125.21	-1.51734	0.399281	3.80017	0.000144597	0.00211881	IRS1
ENSG00000238005	15.2182	-1.72709	0.454458	3.80033	0.000144502	0.00211881	LOC101927851
ENSG00000204866	97.8152	-2.50248	0.658518	3.80017	0.000144596	0.00211881	IGFL2
ENSG00000105974	10357.4	-1.72333	0.453514	3.79995	0.000144725	0.00211975	CAV1
ENSG00000173338	190.128	1.93321	0.508969	-3.79828	0.000145703	0.00213218	KCNK7
ENSG00000153930	15.5173	-2.24879	0.592241	3.79709	0.000146402	0.00214147	ANKFN1
ENSG00000167562	173.499	-1.50807	0.39724	3.79638	0.000146823	0.00214666	ZNF701
ENSG00000174992	2.24811	-3.30073	0.869624	3.79558	0.000147299	0.00215267	ZG16
ENSG00000105707	130.165	-2.84745	0.750338	3.79489	0.000147707	0.00215578	HPN
ENSG00000187260	99.387	-1.68814	0.445075	3.79294	0.000148874	0.00217185	WDR86
ENSG00000135406	59.751	2.01651	0.531763	-3.79213	0.000149362	0.00217758	PRPH
ENSG00000225849	1.38823	-2.81039	0.741124	3.79207	0.000149398	0.00217758	MKRN7P
ENSG00000100341	1.10132	-3.23643	0.854162	3.78902	0.000151243	0.00220155	PNPLA5
ENSG00000237575	389.262	2.58296	0.6823	-3.78566	0.000153299	0.0022256	PYY2
ENSG00000188869	4.80578	-1.64501	0.434583	3.78525	0.000153552	0.00222743	TMC3
ENSG00000249715	12.4294	-1.69628	0.448137	3.78519	0.000153592	0.00222743	FER1L5
ENSG00000139220	11.7017	-2.1085	0.557064	3.78502	0.000153695	0.00222743	PPFIA2
ENSG00000168348	3.94258	2.1486	0.567718	-3.78462	0.000153944	0.00222909	INSM2
ENSG00000221923	107.721	-1.90425	0.503415	3.78267	0.000155157	0.0022414	ZNF880
ENSG00000164556	4.91537	2.29847	0.607685	-3.78233	0.000155366	0.0022428	FAM183BP
ENSG00000249574	16.8923	-1.83917	0.486755	3.77843	0.000157821	0.00227328	LOC442497
ENSG00000249158	5.90804	-4.20253	1.11262	3.77714	0.000158638	0.00228304	PCDHA11
ENSG00000103034	2352.63	2.00068	0.529994	-3.77491	0.000160064	0.00230254	NDRG4
ENSG00000179431	1050.62	-1.6337	0.432817	3.77458	0.000160279	0.00230266	FJX1
ENSG00000230417	1.45696	-2.1816	0.578283	3.77254	0.000161593	0.00231851	LINC00595
ENSG00000267882	12.0019	-1.62383	0.430451	3.7724	0.000161687	0.00231885	LOC100131496
ENSG00000179954	473.159	-1.73153	0.459195	3.7708	0.000162725	0.00232768	SSC5D
ENSG00000242366	1.78757	3.51262	0.931725	-3.77002	0.000163237	0.00233297	UGT1A8
ENSG00000186442	153.878	2.71971	0.721395	-3.77007	0.000163204	0.00233297	KRT3
ENSG00000198732	2296.08	-3.18738	0.845778	3.76857	0.000164184	0.00234348	SMOC1
ENSG00000161849	12.2571	2.36867	0.628575	-3.76832	0.00016435	0.00234443	KRT84
ENSG00000115138	205.875	2.4142	0.641059	-3.76596	0.000165912	0.00235998	POMC
ENSG00000155970	16.6692	-1.52976	0.406225	3.7658	0.000166017	0.00236045	MICU3
ENSG00000173838	21.4072	-1.76051	0.467812	3.76329	0.000167694	0.00238123	MARCHF10
ENSG00000253910	81.4806	-2.34374	0.623432	3.75942	0.000170305	0.00241104	PCDHGB2
ENSG00000249853	5.37056	3.73528	0.993811	-3.75854	0.000170907	0.0024175	HS3ST5
ENSG00000159339	14.4204	-1.75158	0.466255	3.7567	0.000172166	0.0024301	PADI4
ENSG00000070729	124.751	-2.06615	0.549979	3.75678	0.000172114	0.0024301	CNGB1
ENSG00000233725	7.95798	-3.76783	1.00293	3.75683	0.000172081	0.0024301	NRAD1
ENSG00000125384	79.8212	-1.56573	0.416873	3.75588	0.000172732	0.00243601	PTGER2
ENSG00000164692	45723.2	-1.61505	0.430342	3.75294	0.000174771	0.00245743	COL1A2
ENSG00000157765	419.024	-2.93548	0.782436	3.75171	0.00017563	0.00246845	SLC34A2
ENSG00000229720	1.38755	-2.7773	0.74039	3.75113	0.000176037	0.00247313	LOC101929460
ENSG00000162878	374.024	-2.06148	0.549622	3.75072	0.000176328	0.00247616	PKDCC
ENSG00000205927	3.76777	-3.14065	0.837608	3.74954	0.000177159	0.00248572	OLIG2
ENSG00000147003	107.413	-1.51279	0.403499	3.74917	0.000177422	0.00248729	CLTRN
ENSG00000170627	24.0792	-2.17657	0.580645	3.74853	0.000177873	0.0024915	GTSF1
ENSG00000151224	190.284	2.54232	0.678432	-3.74735	0.000178709	0.00250004	MAT1A
ENSG00000196549	2093.6	-2.50997	0.671326	3.73882	0.000184885	0.00257553	MME
ENSG00000109511	6.78401	-2.4294	0.650327	3.73565	0.000187228	0.00260146	ANXA10
ENSG00000268592	25.1975	-2.4073	0.644651	3.73426	0.000188264	0.00261269	RAET1E-AS1
ENSG00000123843	22.986	-2.48389	0.665203	3.73403	0.000188442	0.00261405	C4BPB
ENSG00000065618	23113	-2.54191	0.680851	3.73343	0.000188888	0.00261891	COL17A1
ENSG00000204442	20.385	-1.84352	0.494055	3.7314	0.000190416	0.00263149	FAM155A
ENSG00000171509	30.8055	-1.86215	0.499091	3.73107	0.000190667	0.00263386	RXFP1
ENSG00000167654	3.2106	-2.31968	0.621785	3.73067	0.00019097	0.00263577	ATCAY
ENSG00000174640	1838.53	-1.92858	0.517004	3.73031	0.000191248	0.00263638	SLCO2A1
ENSG00000143595	12.5033	-2.35142	0.630826	3.72752	0.000193371	0.00266232	AQP10
ENSG00000198542	67.2313	-2.3884	0.641457	3.7234	0.000196559	0.00269721	ITGBL1
ENSG00000230212	19.9296	1.63649	0.440064	-3.71876	0.000200205	0.00273928	LOC100133286
ENSG00000027644	6.69959	-1.76331	0.474196	3.71852	0.000200392	0.00274071	INSRR
ENSG00000237862	2.43062	-3.11374	0.838316	3.71428	0.000203782	0.00278017	LOC100506271
ENSG00000235172	2.98775	-1.88783	0.508312	3.71393	0.000204064	0.00278287	LINC01366
ENSG00000240764	31.8919	-2.29271	0.617423	3.71336	0.000204528	0.0027869	PCDHGC5
ENSG00000140945	2557.09	-1.98244	0.533947	3.7128	0.00020498	0.0027919	CDH13
ENSG00000183760	163.129	-2.38363	0.642361	3.71073	0.000206663	0.00281251	ACP7
ENSG00000107954	767.01	1.84568	0.49748	-3.71006	0.000207208	0.0028185	NEURL1
ENSG00000232316	7.67538	-2.16472	0.583553	3.70954	0.000207632	0.00282109	LINC02518
ENSG00000214860	41.5369	1.87059	0.504471	-3.70802	0.000208884	0.0028369	EVPLL
ENSG00000169247	128.756	-1.81747	0.490166	3.70787	0.000209007	0.00283739	SH3TC2
ENSG00000111728	127.537	1.62262	0.438129	-3.70352	0.000212633	0.0028807	ST8SIA1
ENSG00000224017	1.32332	-2.40109	0.64982	3.695	0.000219883	0.00296313	LINC01449
ENSG00000104833	24.2783	-1.65127	0.447067	3.69357	0.000221127	0.00297262	TUBB4A
ENSG00000228590	6.92012	2.64848	0.71774	-3.69003	0.000224229	0.00300211	MIR4432HG
ENSG00000204334	33.7353	-1.97959	0.536607	3.68908	0.000225065	0.00300963	ERICH2
ENSG00000130876	4.60044	-2.80863	0.761526	3.68817	0.000225875	0.00301926	SLC7A10
ENSG00000168702	26.8181	2.50914	0.680418	-3.68764	0.000226341	0.00302425	LRP1B
ENSG00000169306	4.72319	3.23694	0.877942	-3.68696	0.000226947	0.00303112	IL1RAPL1
ENSG00000142661	165.493	-1.90381	0.516407	3.68664	0.000227231	0.00303247	MYOM3
ENSG00000233913	249.769	1.67607	0.454702	-3.68607	0.000227739	0.00303537	RPL10P9
ENSG00000101955	383.838	-1.90779	0.517946	3.68338	0.000230159	0.00305872	SRPX
ENSG00000277268	46.745	-3.65408	0.992112	3.68313	0.000230387	0.00305975	LHX1-DT
ENSG00000237737	4.30968	-2.00696	0.545139	3.68155	0.000231819	0.0030726	DCTN1-AS1
ENSG00000149295	7.03467	-2.18679	0.594307	3.67956	0.000233633	0.00309044	DRD2
ENSG00000091409	22745.5	-1.55632	0.423235	3.6772	0.00023581	0.00311272	ITGA6
ENSG00000081051	4.92307	-2.19104	0.59617	3.6752	0.000237665	0.00313124	AFP
ENSG00000126970	52.7028	-1.64231	0.446914	3.67478	0.000238055	0.00313513	ZC4H2
ENSG00000178462	40.4696	1.73634	0.472724	-3.67305	0.00023967	0.00315264	TUBAL3
ENSG00000260840	2.59086	3.05658	0.832653	-3.6709	0.000241701	0.0031743	LINC01964
ENSG00000182676	11.4909	1.68786	0.460467	-3.66553	0.000246822	0.00322234	PPP1R27
ENSG00000165182	17.2241	-1.8646	0.508645	3.66582	0.000246551	0.00322234	CXorf58
ENSG00000143001	91.5002	-2.08592	0.569057	3.66558	0.000246782	0.00322234	TMEM61
ENSG00000178538	19.4677	-2.26859	0.620397	3.65667	0.000255513	0.00331614	CA8
ENSG00000135063	198.063	-1.72967	0.473075	3.65623	0.000255951	0.00331922	FAM189A2
ENSG00000170624	122.125	-1.82958	0.501198	3.65042	0.000261808	0.00338456	SGCD
ENSG00000119715	5.76401	1.67435	0.458704	-3.65017	0.000262066	0.00338657	ESRRB
ENSG00000266729	167.303	3.22209	0.882831	-3.64973	0.000262518	0.00339108	DSG1-AS1
ENSG00000268902	19.909	3.96016	1.08525	-3.64907	0.000263187	0.00339573	CSAG2
ENSG00000132321	475.035	-2.13221	0.584395	3.64857	0.0002637	0.00339971	IQCA1
ENSG00000256616	10.2722	-1.82331	0.499919	3.6472	0.000265113	0.00341392	LOC100996333
ENSG00000237732	40.1553	1.71785	0.471089	-3.64654	0.000265792	0.00342001	CT75
ENSG00000128594	905.646	2.1395	0.586757	-3.64631	0.000266028	0.00342064	LRRC4
ENSG00000112782	115.481	-1.7011	0.466568	3.64599	0.000266364	0.00342064	CLIC5
ENSG00000145358	25.0751	-2.16054	0.592573	3.64603	0.000266319	0.00342064	DDIT4L
ENSG00000275874	159.929	-3.05547	0.837967	3.64629	0.000266057	0.00342064	PICSAR
ENSG00000271334	4.2561	-2.61691	0.718082	3.64431	0.000268112	0.00343914	LINC02104
ENSG00000070182	270.769	1.79539	0.492795	-3.64329	0.000269178	0.00345147	SPTB
ENSG00000215267	9.30276	2.2399	0.615013	-3.64204	0.000270487	0.00346609	AKR1C7P
ENSG00000253368	1138.31	-1.84975	0.508025	3.64106	0.000271521	0.00347478	TRNP1
ENSG00000148426	1267.44	-1.65669	0.455388	3.63797	0.000274799	0.00351129	PROSER2
ENSG00000166342	11.8166	-2.41593	0.664348	3.63654	0.00027632	0.00352527	NETO1
ENSG00000250748	4.39199	-2.40962	0.662841	3.63529	0.000277667	0.00353534	LOC105369187
ENSG00000189052	5.14855	-3.07819	0.847431	3.63237	0.000280826	0.00356623	CGB5
ENSG00000142408	7.76958	-1.96474	0.541119	3.63088	0.000282451	0.00358412	CACNG8
ENSG00000123999	28.0747	-1.87942	0.518569	3.62423	0.00028982	0.00365516	INHA
ENSG00000184828	2682.64	1.75428	0.484168	-3.62329	0.000290879	0.00366153	ZBTB7C
ENSG00000183873	47.7781	-1.78919	0.493831	3.62309	0.0002911	0.00366153	SCN5A
ENSG00000214012	2.33325	-2.2357	0.617184	3.62242	0.000291863	0.00366832	KRT18P38
ENSG00000145794	19.5453	-1.76974	0.488601	3.62204	0.000292284	0.00367223	MEGF10
ENSG00000206069	15.5313	-3.13457	0.865829	3.62031	0.000294254	0.00369276	TMEM211
ENSG00000137878	22.4983	-1.76674	0.488267	3.61839	0.000296438	0.00371734	GCOM1
ENSG00000173641	86.0704	-1.85319	0.512369	3.61691	0.000298143	0.00373448	HSPB7
ENSG00000081853	18.6747	-1.62215	0.448584	3.61615	0.000299015	0.00374397	PCDHGA2
ENSG00000163793	5.66015	2.00967	0.555794	-3.61585	0.000299363	0.0037455	DNAJC5G
ENSG00000179133	45.1952	-1.98438	0.549433	3.61169	0.000304212	0.00379467	C10orf67
ENSG00000007062	1042.83	-3.30518	0.915338	3.61089	0.000305149	0.00380492	PROM1
ENSG00000137727	61.4931	-1.90206	0.52689	3.60998	0.000306219	0.00381395	ARHGAP20
ENSG00000224034	5.17012	1.9406	0.538377	-3.60454	0.000312701	0.00387714	LINC02561
ENSG00000170703	10.5281	-2.50258	0.69431	3.60441	0.000312858	0.00387764	TTLL6
ENSG00000215246	5.98834	-1.95605	0.542861	3.60322	0.000314298	0.0038911	LOC100506688
ENSG00000148344	3095.25	-1.59008	0.441437	3.60207	0.000315697	0.00390112	PTGES
ENSG00000164627	11.9946	-1.83885	0.510619	3.60121	0.000316735	0.00390792	KIF6
ENSG00000260009	1.56666	-3.02269	0.839578	3.60025	0.000317912	0.00391968	LINC02130
ENSG00000006016	467.552	1.7526	0.487001	-3.59876	0.000319742	0.00393491	CRLF1
ENSG00000254966	7.60101	-1.83993	0.511467	3.59737	0.000321456	0.00395011	IGSF22-AS1
ENSG00000165269	30.6724	2.21952	0.617543	-3.59412	0.000325496	0.00399234	AQP7
ENSG00000197594	184.854	-1.80388	0.50195	3.59373	0.000325974	0.00399523	ENPP1
ENSG00000125657	554.594	-1.65252	0.459917	3.59308	0.000326793	0.00399934	TNFSF9
ENSG00000132693	14.8868	-6.03639	1.67999	3.59312	0.000326748	0.00399934	CRP
ENSG00000121440	348.766	-1.76692	0.491875	3.59222	0.000327879	0.00400521	PDZRN3
ENSG00000136574	6.0117	-3.67188	1.02225	3.59197	0.000328183	0.00400745	GATA4
ENSG00000224511	21.9863	-2.06658	0.575826	3.5889	0.000332074	0.00405197	LINC00365
ENSG00000268041	9.68098	-1.69099	0.471437	3.58689	0.000334642	0.00407727	ERFL
ENSG00000199094	1.06561	-3.34761	0.934083	3.58384	0.000338574	0.00412063	MIR30C2
ENSG00000183019	37.1286	-1.99995	0.558504	3.58091	0.000342406	0.00416266	MCEMP1
ENSG00000233922	58.2144	2.26036	0.631359	-3.58015	0.000343391	0.00417157	LINC01694
ENSG00000249550	37.0853	-3.53287	0.986881	3.57983	0.000343813	0.00417516	LINC01234
ENSG00000079101	25.6846	-1.78018	0.497365	3.57921	0.000344631	0.00418202	CLUL1
ENSG00000149654	77.5795	3.21755	0.899437	-3.57729	0.000347174	0.0042067	CDH22
ENSG00000170345	16338.2	-1.57488	0.440424	3.57583	0.000349118	0.00422715	FOS
ENSG00000265273	3.6455	1.54521	0.432189	-3.57531	0.000349808	0.00423396	PGDP1
ENSG00000236609	265.392	-1.76904	0.495134	3.57285	0.000353114	0.00425638	ZNF853
ENSG00000180532	7.07769	-2.58462	0.723418	3.57278	0.000353206	0.00425638	ZSCAN4
ENSG00000267454	13.107	-1.79464	0.502326	3.57266	0.000353369	0.00425678	ZNF582-DT
ENSG00000164100	5.99118	1.88686	0.528472	-3.57041	0.000356429	0.00429052	NDST3
ENSG00000187773	11.7395	2.64837	0.74204	-3.56904	0.000358295	0.00431142	DIPK1C
ENSG00000150672	64.7519	1.74278	0.488656	-3.56647	0.000361825	0.00434755	DLG2
ENSG00000231690	8.26476	-1.67026	0.46841	3.56581	0.000362733	0.00435529	LINC00574
ENSG00000274049	3.38097	1.73568	0.486774	-3.56569	0.000362901	0.00435573	INO80B-WBP1
ENSG00000259518	2.23975	-2.56215	0.719047	3.56325	0.000366286	0.0043868	LINC01583
ENSG00000241794	9761.21	2.6819	0.752981	-3.5617	0.000368456	0.00440862	SPRR2A
ENSG00000103534	1204.34	-2.4034	0.675266	3.55919	0.000372	0.00444396	TMC5
ENSG00000260139	3.85148	-2.36145	0.663552	3.5588	0.000372558	0.00444901	CSPG4P13
ENSG00000250508	16.1266	-1.78722	0.502317	3.55795	0.000373757	0.00446011	LINC02701
ENSG00000168874	74.7205	-1.58285	0.444934	3.55749	0.000374412	0.00446471	ATOH8
ENSG00000117215	59.6687	2.46964	0.694435	-3.55633	0.000376068	0.00447961	PLA2G2D
ENSG00000205358	93.0107	1.6352	0.45984	-3.55601	0.000376525	0.00448195	MT1H
ENSG00000012223	1145.47	-3.04525	0.856373	3.55599	0.000376562	0.00448195	LTF
ENSG00000124249	130.72	-1.8603	0.523848	3.55123	0.000383439	0.0045461	KCNK15
ENSG00000100678	6.56057	-1.78964	0.50445	3.54771	0.000388592	0.00459895	SLC8A3
ENSG00000232977	12.1372	-1.6826	0.474411	3.54672	0.000390055	0.00461461	LINC00327
ENSG00000197915	23.3812	-1.79974	0.508103	3.54207	0.000396997	0.0046783	HRNR
ENSG00000101194	553.103	-1.54888	0.437329	3.54169	0.000397574	0.00468177	SLC17A9
ENSG00000215386	283.889	2.11915	0.59847	-3.54094	0.000398707	0.00469043	MIR99AHG
ENSG00000183770	445.232	-1.90617	0.539337	3.53429	0.000408875	0.00478585	FOXL2
ENSG00000241544	7.16698	-1.99151	0.563716	3.53283	0.000411136	0.0048072	LINC02029
ENSG00000230203	1.05965	2.24033	0.63445	-3.53113	0.000413782	0.00483301	LOC646216
ENSG00000214548	502.747	-1.66836	0.472583	3.53029	0.000415102	0.00483661	MEG3
ENSG00000162078	285.366	-1.74944	0.495588	3.53003	0.000415514	0.00483661	ZG16B
ENSG00000204174	5.82883	-2.01183	0.569883	3.53026	0.000415156	0.00483661	NPY4R
ENSG00000171956	5.42285	-2.0968	0.593918	3.53045	0.000414861	0.00483661	FOXB1
ENSG00000163661	105.548	-2.17371	0.615781	3.53	0.000415553	0.00483661	PTX3
ENSG00000223403	9.26296	-2.04581	0.579641	3.52945	0.000416428	0.00484508	MEG9
ENSG00000173714	3.18229	-2.44261	0.692203	3.52875	0.000417522	0.0048544	WFIKKN2
ENSG00000046774	4.46964	4.74485	1.34492	-3.52797	0.000418763	0.00486539	MAGEC2
ENSG00000237879	1.99299	-2.04059	0.579134	3.52351	0.000425867	0.00492887	LINC00398
ENSG00000134827	495.119	-2.63517	0.748289	3.52159	0.000428971	0.00495959	TCN1
ENSG00000170571	1290.99	-1.53433	0.43574	3.52121	0.000429588	0.00496498	EMB
ENSG00000223839	4.77448	1.76569	0.501636	-3.51987	0.000431754	0.00498143	FAM95B1
ENSG00000244588	1.66783	-2.29983	0.653939	3.51688	0.000436653	0.00502729	RAD21L1
ENSG00000158164	275.594	1.90027	0.540652	-3.51478	0.000440125	0.00506021	TMSB15A
ENSG00000187720	3618.64	-1.82646	0.519688	3.51452	0.000440546	0.00506199	THSD4
ENSG00000206262	96.6422	-1.69374	0.482032	3.51376	0.000441819	0.00507087	FOXL2NB
ENSG00000228695	9.36426	-3.67618	1.04707	3.51092	0.000446562	0.00511642	CES1P1
ENSG00000173546	1992.5	-1.59323	0.45398	3.50946	0.000449009	0.0051404	CSPG4
ENSG00000186479	4.605	-3.01853	0.860128	3.5094	0.000449122	0.0051404	RGS7BP
ENSG00000256229	43.408	-1.74609	0.497924	3.50674	0.000453637	0.00517594	ZNF486
ENSG00000252643	1.72828	1.77054	0.505002	-3.506	0.000454893	0.0051849	RNU6-1136P
ENSG00000234130	3.65426	-1.83692	0.523964	3.5058	0.000455234	0.005187	AP2B1P1
ENSG00000184908	16.4717	-2.0002	0.570734	3.50461	0.000457276	0.00520488	CLCNKB
ENSG00000165617	208.836	-1.57405	0.449439	3.50225	0.000461354	0.00524193	DACT1
ENSG00000168405	650.97	-1.93832	0.553462	3.50217	0.000461482	0.00524193	CMAHP
ENSG00000185332	65.8849	-1.57958	0.451101	3.50162	0.000462442	0.00524921	TMEM105
ENSG00000175315	985.488	-2.01415	0.57545	3.50013	0.000465024	0.0052749	CST6
ENSG00000281832	2.49971	-4.41312	1.26081	3.50022	0.000464872	0.0052749	LINC00602
ENSG00000185633	12143.9	2.13007	0.609224	-3.49637	0.00047163	0.00533884	NDUFA4L2
ENSG00000184564	735.65	-2.21285	0.633035	3.49562	0.000472969	0.00535216	SLITRK6
ENSG00000171724	19.8667	-1.96555	0.562344	3.49527	0.000473574	0.00535717	VAT1L
ENSG00000180210	3.84292	-2.35275	0.673582	3.49289	0.000477819	0.00539043	F2
ENSG00000108684	4.75696	-2.2658	0.648842	3.49208	0.000479283	0.00539608	ASIC2
ENSG00000255337	41.5305	-1.58624	0.454325	3.49141	0.000480471	0.0054019	TMEM123-DT
ENSG00000196208	271.848	-1.71209	0.490655	3.4894	0.000484113	0.00543361	GREB1
ENSG00000121904	76.6941	-1.612	0.461988	3.48926	0.000484355	0.00543448	CSMD2
ENSG00000243955	249.467	4.29292	1.23248	-3.48317	0.000495522	0.00553721	GSTA1
ENSG00000172296	619.793	-1.68993	0.485449	3.48117	0.000499228	0.00556321	SPTLC3
ENSG00000169583	1146.61	-1.80321	0.518153	3.48008	0.000501272	0.00558071	CLIC3
ENSG00000172724	170.959	2.04083	0.586976	-3.47686	0.000507327	0.00562915	CCL19
ENSG00000234965	26.4094	1.87894	0.540433	-3.47674	0.000507549	0.00562972	SHISA8
ENSG00000185201	4891.04	-1.50552	0.433124	3.47595	0.000509052	0.00563693	IFITM2
ENSG00000127324	90.853	-2.58159	0.74351	3.47217	0.000516263	0.0057015	TSPAN8
ENSG00000159224	1.83204	-2.93821	0.846296	3.47185	0.00051689	0.00570287	GIP
ENSG00000227591	24.2846	-1.81361	0.522568	3.47058	0.000519337	0.00571444	HSD11B1-AS1
ENSG00000215196	4.46989	-2.47484	0.713775	3.46726	0.000525789	0.0057708	BASP1-AS1
ENSG00000115461	11076.4	-2.23032	0.643339	3.46679	0.000526721	0.00577837	IGFBP5
ENSG00000234450	7.06167	1.547	0.446675	-3.46336	0.000533478	0.00583699	RPL26P23
ENSG00000182013	278.32	-2.49716	0.721188	3.46256	0.000535053	0.00584648	PNMA8A
ENSG00000113209	21.4571	-1.63382	0.471945	3.46188	0.000536413	0.00585791	PCDHB5
ENSG00000203805	208.774	-1.73393	0.501046	3.46062	0.000538929	0.00587912	PLPP4
ENSG00000170615	18.333	1.6838	0.486593	-3.46038	0.000539414	0.00588246	SLC26A5
ENSG00000258949	8.24554	2.28937	0.661708	-3.45979	0.000540595	0.00589145	LOC101927418
ENSG00000250786	581.552	-1.90042	0.549456	3.45872	0.000542748	0.00591102	SNHG18
ENSG00000245067	2.50915	-1.71119	0.495074	3.45643	0.000547386	0.00595564	IGFBP7-AS1
ENSG00000030304	1.42605	-2.07333	0.59991	3.45607	0.000548114	0.00596159	MUSK
ENSG00000130948	72.9667	-1.80694	0.52312	3.45415	0.000552026	0.00599822	HSD17B3
ENSG00000162105	426.161	-1.63991	0.475227	3.4508	0.00055893	0.00604541	SHANK2
ENSG00000171388	797.3	-1.56696	0.454659	3.44645	0.000568012	0.0061316	APLN
ENSG00000215533	2.88162	-1.59918	0.464128	3.44556	0.000569869	0.00614763	LINC00189
ENSG00000165323	25.4693	-2.2247	0.64585	3.4446	0.000571902	0.00616553	FAT3
ENSG00000243977	1.42379	1.80593	0.524471	-3.44333	0.0005746	0.00619058	H3P13
ENSG00000203910	3.72615	1.51219	0.439191	-3.44313	0.000575024	0.00619137	C1orf146
ENSG00000234880	3.25311	-3.0036	0.872453	3.44271	0.000575925	0.00619677	LINC00163
ENSG00000173404	6.89761	2.21409	0.643746	-3.43939	0.000583037	0.00625903	INSM1
ENSG00000104321	26.0141	-1.8426	0.536088	3.43712	0.000587936	0.00630547	TRPA1
ENSG00000138771	1666.6	-1.54926	0.45125	3.43327	0.000596353	0.00638538	SHROOM3
ENSG00000237339	3.27711	-3.09463	0.901682	3.43206	0.000599018	0.00640562	LINC01502
ENSG00000135248	3.39754	2.61105	0.760941	-3.43134	0.000600607	0.0064143	FAM71F1
ENSG00000139055	231.491	-1.79714	0.52374	3.43137	0.000600549	0.0064143	ERP27
ENSG00000170848	10.5521	-4.28914	1.25059	3.42969	0.000604263	0.00644294	PSG6
ENSG00000180543	371.114	-1.91192	0.557492	3.4295	0.000604683	0.00644534	TSPYL5
ENSG00000256321	2.7898	3.41634	0.997031	-3.42651	0.000611391	0.00650844	LOC101928441
ENSG00000134760	345.771	2.87213	0.83893	-3.42357	0.000618044	0.00656446	DSG1
ENSG00000250305	198.993	-1.97863	0.578064	3.42285	0.000619687	0.00657769	TRMT9B
ENSG00000162892	438.773	-1.70173	0.497884	3.41793	0.000630999	0.00665499	IL24
ENSG00000184716	0.778855	3.04227	0.89036	-3.4169	0.000633388	0.00667168	SERINC4
ENSG00000277639	216.134	-1.9854	0.581209	3.41598	0.000635518	0.00669198	LOC105371267
ENSG00000167972	1433.74	1.7442	0.51171	-3.40858	0.000653014	0.00683472	ABCA3
ENSG00000144227	5.10585	-4.23927	1.24362	3.40883	0.000652425	0.00683472	NXPH2
ENSG00000021645	46.9151	-2.18556	0.641632	3.40625	0.000658621	0.00688261	NRXN3
ENSG00000236668	4.47086	3.24752	0.953572	-3.40564	0.000660093	0.00688928	LOC100505588
ENSG00000256618	14.7842	1.92975	0.566952	-3.40373	0.000664727	0.00692888	MTRNR2L1
ENSG00000256612	36.0417	-2.14545	0.630702	3.40169	0.000669703	0.00696672	CYP2B7P
ENSG00000135477	108.938	-2.46227	0.724653	3.39785	0.000679168	0.00704386	KRT87P
ENSG00000142619	1707.18	-2.47358	0.728012	3.39772	0.000679491	0.007045	PADI3
ENSG00000241388	2.33361	2.05328	0.604461	-3.39687	0.000681605	0.00706145	HNF1A-AS1
ENSG00000101134	22.6504	-1.77219	0.522035	3.39476	0.000686879	0.00710376	DOK5
ENSG00000185640	26.78	1.6304	0.48032	-3.39441	0.000687757	0.0071084	KRT79
ENSG00000124664	402.235	-2.48698	0.733164	3.39212	0.000693542	0.00715895	SPDEF
ENSG00000144935	247.614	-1.54592	0.456428	3.387	0.000706625	0.00725223	TRPC1
ENSG00000258498	165.767	-1.89853	0.56052	3.38709	0.000706374	0.00725223	DIO3OS
ENSG00000214897	6.49701	3.45691	1.02076	-3.38662	0.000707597	0.00725896	PNMA6E
ENSG00000261175	182.905	-2.83618	0.83755	3.38628	0.000708467	0.00726564	LINC02188
ENSG00000157890	27.2788	1.52817	0.451438	-3.38512	0.00071148	0.00728975	MEGF11
ENSG00000267291	20.8905	2.00583	0.592835	-3.38346	0.000715781	0.00732246	MAP4K1-AS1
ENSG00000269097	3.44902	-2.55931	0.757567	3.37832	0.000729296	0.00742852	TPRG1LP1
ENSG00000228208	1.88549	-2.31664	0.686467	3.37472	0.000738898	0.00751244	LINC02869
ENSG00000273706	78.5379	-3.01192	0.892641	3.37417	0.000740386	0.0075237	LHX1
ENSG00000172935	331.301	-1.57032	0.465488	3.37349	0.000742215	0.00753492	MRGPRF
ENSG00000204767	3.62525	-1.84167	0.54607	3.37259	0.000744645	0.00755459	INSYN2B
ENSG00000105205	3.04842	-2.12252	0.629756	3.37038	0.000750638	0.00759911	CLC
ENSG00000224939	18.4772	-1.95791	0.581372	3.36775	0.000757853	0.00765761	LINC00184
ENSG00000105605	2.10691	-3.12861	0.929342	3.36648	0.000761341	0.00768152	CACNG7
ENSG00000166923	1144.45	-1.61836	0.480838	3.36572	0.000763454	0.00770049	GREM1
ENSG00000184956	34.0748	-2.30357	0.685447	3.36069	0.000777482	0.00782288	MUC6
ENSG00000118729	12.7946	-1.82875	0.544672	3.35753	0.00078643	0.00788889	CASQ2
ENSG00000096006	140.355	-2.97077	0.885402	3.35527	0.000792867	0.00794141	CRISP3
ENSG00000183734	643.548	1.58137	0.471436	-3.35438	0.000795444	0.00795287	ASCL2
ENSG00000253394	3.40777	3.02974	0.903339	-3.35393	0.000796728	0.00796318	LINC00534
ENSG00000184194	126.077	-1.58529	0.472776	3.35315	0.000798972	0.00798319	GPR173
ENSG00000128383	962.309	2.04757	0.610711	-3.35277	0.000800082	0.00798946	APOBEC3A
ENSG00000182132	6.47987	-1.96251	0.585654	3.35097	0.000805292	0.00802209	KCNIP1
ENSG00000249647	0.948632	2.17464	0.64941	-3.34863	0.000812118	0.00808076	LINC02900
ENSG00000259056	0.850972	-2.79252	0.833934	3.34862	0.00081216	0.00808076	DUXAP1
ENSG00000187527	14.8633	1.83546	0.548462	-3.34656	0.000818198	0.00812127	ATP13A5
ENSG00000159625	4.02576	-1.76183	0.527395	3.34062	0.000835906	0.00825737	DRC7
ENSG00000171236	1360.96	-1.72108	0.515307	3.33992	0.000838037	0.00827436	LRG1
ENSG00000176945	2586.24	-2.09262	0.627177	3.33657	0.000848183	0.00835614	MUC20
ENSG00000254887	5.36437	-1.84388	0.553425	3.33175	0.000863014	0.00846943	POU2F2-AS1
ENSG00000159556	168.374	1.60431	0.481785	-3.32994	0.000868651	0.00850454	ISL2
ENSG00000165061	2.68623	-2.20994	0.664135	3.32755	0.000876148	0.00856019	ZMAT4
ENSG00000101443	10125.8	-2.26346	0.680922	3.3241	0.000887035	0.00864355	WFDC2
ENSG00000126583	7.4838	-2.45819	0.739573	3.3238	0.000887999	0.0086504	PRKCG
ENSG00000121406	202.003	-1.82293	0.548496	3.32351	0.000888908	0.00865415	ZNF549
ENSG00000165238	1688.12	1.50455	0.453619	-3.31677	0.000910631	0.008837	WNK2
ENSG00000029534	356.655	-1.66893	0.503312	3.3159	0.000913475	0.00885939	ANK1
ENSG00000230988	7.05379	3.10227	0.935821	-3.31502	0.000916356	0.00887691	RPL23AP11
ENSG00000243069	24.7131	1.94913	0.588095	-3.31432	0.000918668	0.0088941	ARHGEF26-AS1
ENSG00000126467	13.112	1.90288	0.574137	-3.31433	0.000918641	0.0088941	TSKS
ENSG00000223485	132.177	-1.72337	0.520242	3.31263	0.00092423	0.00893747	LINC01615
ENSG00000170837	458.507	-1.51725	0.458226	3.31114	0.00092916	0.00897464	GPR27
ENSG00000184408	48.2663	-1.5065	0.455044	3.31067	0.000930745	0.0089847	KCND2
ENSG00000169271	16.1679	-2.32191	0.703395	3.30101	0.000963381	0.00924572	HSPB3
ENSG00000182366	10.2427	-1.96334	0.594906	3.30026	0.00096597	0.00926518	FAM87A
ENSG00000146006	8.60961	1.51648	0.459599	-3.29957	0.000968336	0.00928249	LRRTM2
ENSG00000187559	1.06028	2.13117	0.646164	-3.29819	0.000973115	0.00931749	FOXD4L3
ENSG00000104938	2.19562	-2.85689	0.866303	3.2978	0.000974469	0.00932774	CLEC4M
ENSG00000214456	70.6191	-1.84833	0.560713	3.29639	0.000979371	0.00936111	PLIN5
ENSG00000197416	30.9426	3.05405	0.926803	-3.29525	0.000983336	0.00938735	FABP12
ENSG00000204950	43.0026	-1.58598	0.481301	3.29519	0.000983536	0.00938735	LRRC10B
ENSG00000201579	1.39289	-1.89606	0.575938	3.29213	0.000994304	0.00947917	RNU6-343P
ENSG00000238125	49.6045	2.85981	0.869042	-3.29076	0.000999159	0.00951995	SLC9A3P2
ENSG00000146839	26.7306	2.29815	0.698405	-3.29056	0.000999878	0.0095235	ZAN
ENSG00000231971	48.721	2.02373	0.615083	-3.29017	0.00100126	0.00952894	CT69
ENSG00000123572	17.6341	-1.9353	0.58843	3.28893	0.0010057	0.00955748	NRK
ENSG00000166741	4356.33	-1.75758	0.534499	3.28827	0.00100804	0.0095687	NNMT
ENSG00000169035	993.38	-2.34046	0.712026	3.28704	0.00101247	0.00960521	KLK7
ENSG00000229563	1.41949	-2.58892	0.787712	3.28663	0.00101393	0.00961356	LINC01204
ENSG00000187185	23.9949	-1.82445	0.555349	3.28524	0.00101896	0.00964741	LOC388282
ENSG00000171587	12.5024	-2.82615	0.860405	3.28468	0.001021	0.00966115	DSCAM
ENSG00000276545	3.16576	-1.54659	0.471067	3.28317	0.00102645	0.00971001	PCDHGB9P
ENSG00000151640	129.159	-1.78449	0.543602	3.28272	0.00102812	0.00971747	DPYSL4
ENSG00000178084	2.44512	-2.87153	0.875044	3.28159	0.00103224	0.00974834	HTR3C
ENSG00000157884	1.20437	-3.15613	0.961831	3.28137	0.00103303	0.00974987	CIB4
ENSG00000183196	639.061	-2.00802	0.612017	3.28099	0.00103444	0.00975764	CHST6
ENSG00000259933	83.1853	1.71372	0.522645	-3.27894	0.00104196	0.00981739	LOC105371049
ENSG00000089116	104.455	-2.2538	0.687471	3.2784	0.00104398	0.00982515	LHX5
ENSG00000156298	877.347	2.01408	0.614732	-3.27635	0.00105159	0.00988087	TSPAN7
ENSG00000075035	9.52854	1.92078	0.586298	-3.27612	0.00105243	0.00988087	WSCD2
ENSG00000235885	10.603	-1.70914	0.521807	3.27543	0.00105503	0.0098929	LOC101927661
ENSG00000257594	44.7335	-2.01963	0.616619	3.27534	0.00105537	0.0098929	GALNT4
ENSG00000160963	33.216	-1.92633	0.588307	3.27436	0.00105903	0.00991368	COL26A1
ENSG00000239590	1.65625	-2.59584	0.79275	3.27447	0.0010586	0.00991368	OR1J4
ENSG00000171217	11.7115	1.67225	0.511073	-3.27204	0.00106775	0.00997504	CLDN20
ENSG00000262406	2247.53	-1.73884	0.531418	3.27208	0.0010676	0.00997504	MMP12
ENSG00000213130	2.4864	2.52388	0.771852	-3.2699	0.00107584	0.0100195	EEF1DP5
ENSG00000178772	3.48476	-2.25125	0.688532	3.26964	0.00107686	0.0100261	CPN2
ENSG00000226367	1.27006	2.35958	0.72179	-3.26907	0.00107903	0.0100406	ST7-AS2
ENSG00000232075	3.56427	-1.72085	0.527851	3.2601	0.00111373	0.0103026	MRPL35P2
ENSG00000206195	110.9	2.02948	0.622801	-3.25864	0.00111948	0.0103413	DUXAP8
ENSG00000153157	30.1858	-2.09039	0.641684	3.25766	0.00112337	0.0103628	SYCP2L
ENSG00000170370	68.5081	-1.6163	0.496276	3.25685	0.00112656	0.0103864	EMX2
ENSG00000180190	331.116	-1.70579	0.523869	3.25613	0.00112942	0.0103983	TDRP
ENSG00000161973	3.1747	2.03145	0.624202	-3.25447	0.00113602	0.0104474	CCDC42
ENSG00000170500	59.4729	-2.28632	0.702579	3.25418	0.0011372	0.0104553	LONRF2
ENSG00000237176	3.16132	1.83159	0.56296	-3.25351	0.00113989	0.0104684	LOC100996696
ENSG00000087494	3703.31	-1.95354	0.600715	3.25203	0.00114584	0.0105173	PTHLH
ENSG00000214814	10.595	-2.11971	0.651951	3.25133	0.00114868	0.0105366	FER1L6
ENSG00000253767	7.83812	-1.61098	0.495902	3.24858	0.00115985	0.0106075	PCDHGA8
ENSG00000129455	958.888	-2.32462	0.715862	3.2473	0.00116504	0.0106462	KLK8
ENSG00000267508	74.062	-1.95032	0.600761	3.24641	0.00116869	0.0106728	ZNF285
ENSG00000198758	5.9358	-2.52422	0.777572	3.24628	0.00116925	0.0106728	EPS8L3
ENSG00000236824	61.2326	-1.5103	0.465367	3.24539	0.00117289	0.0106971	BCYRN1
ENSG00000134668	346.447	-1.53014	0.471795	3.24323	0.00118182	0.0107697	SPOCD1
ENSG00000147434	7.08899	-1.98204	0.611326	3.24219	0.00118615	0.0108002	CHRNA6
ENSG00000249628	32.9171	-1.61997	0.499735	3.24165	0.00118839	0.0108176	LINC00942
ENSG00000173391	1098.7	-2.05814	0.635892	3.23662	0.00120955	0.0109439	OLR1
ENSG00000138622	3.39131	-2.45597	0.759195	3.23497	0.00121654	0.0109898	HCN4
ENSG00000260862	3.23668	-2.53648	0.784141	3.23473	0.00121759	0.0109956	LOC101928446
ENSG00000244731	165.225	-1.61095	0.498178	3.23367	0.00122209	0.0110302	C4A
ENSG00000256124	9.58252	-2.24501	0.694558	3.23228	0.00122806	0.011075	LINC01152
ENSG00000075043	3.15738	-2.24271	0.693956	3.23178	0.00123023	0.0110885	KCNQ2
ENSG00000160181	4.57635	-2.56696	0.795491	3.22689	0.00125143	0.0112397	TFF2
ENSG00000188536	243.983	-1.67233	0.518618	3.22459	0.00126153	0.0113124	HBA2
ENSG00000204065	4.99713	-2.50817	0.778026	3.22376	0.00126521	0.0113389	TCEAL5
ENSG00000145063	2.71422	-1.8126	0.562392	3.22301	0.00126851	0.0113622	FLJ33534
ENSG00000240990	218.725	-1.52832	0.474257	3.22256	0.00127051	0.011374	HOXA11-AS
ENSG00000187242	6.94643	-2.02334	0.627858	3.2226	0.00127032	0.011374	KRT12
ENSG00000198157	627.326	1.72438	0.535132	-3.22234	0.00127149	0.0113766	HMGN5
ENSG00000247193	3.01123	2.14013	0.664224	-3.22199	0.00127302	0.0113872	LOC439933
ENSG00000279770	0.874739	-2.18596	0.678693	3.22084	0.00127814	0.0114145	LINC00552
ENSG00000181418	107.598	1.67961	0.522006	-3.21761	0.00129262	0.0115096	DDN
ENSG00000243836	19.697	-1.82354	0.566922	3.21657	0.00129733	0.011536	WDR86-AS1
ENSG00000112218	72.2587	1.53788	0.478736	-3.21238	0.00131642	0.0116869	GPR63
ENSG00000151778	41.7701	-1.51922	0.473029	3.21169	0.00131957	0.0117011	SERP2
ENSG00000232872	2.87196	-2.5008	0.778998	3.21028	0.00132605	0.0117502	CTAGE3P
ENSG00000255867	6.0092	-1.82607	0.569179	3.20825	0.00133545	0.0118209	DENND5B-AS1
ENSG00000123610	240.395	-1.50137	0.468019	3.20792	0.00133697	0.011827	TNFAIP6
ENSG00000171060	9.41715	-2.07104	0.645637	3.20774	0.00133781	0.011829	C8orf74
ENSG00000214544	289.307	1.9706	0.614491	-3.20688	0.00134185	0.0118458	GTF2IRD2P1
ENSG00000253390	3.16757	-1.50015	0.467908	3.20609	0.00134553	0.0118692	ENTPD4-DT
ENSG00000146755	8.12157	1.72834	0.539394	-3.20422	0.00135429	0.0119079	TRIM50
ENSG00000143502	2558.37	1.50058	0.468654	-3.2019	0.00136525	0.0119891	SUSD4
ENSG00000167941	15.4636	-2.00907	0.627995	3.19918	0.00137819	0.012073	SOST
ENSG00000141668	3.11254	-2.3181	0.725056	3.19714	0.00138798	0.0121363	CBLN2
ENSG00000103647	114.019	-1.75946	0.550338	3.19705	0.00138841	0.0121368	CORO2B
ENSG00000220161	19.1195	1.55871	0.487808	-3.19534	0.00139667	0.0121961	LINC02076
ENSG00000124260	5.21974	2.638	0.825726	-3.19477	0.00139944	0.0122139	MAGEA10
ENSG00000163810	15.7485	-1.63926	0.513468	3.19252	0.00141036	0.0122929	TGM4
ENSG00000206129	25.5132	2.6841	0.840786	-3.19237	0.00141111	0.0122963	LOC642484
ENSG00000231995	2.94219	2.58029	0.808896	-3.18989	0.00142325	0.0123694	LOC643630
ENSG00000188095	274.642	1.95043	0.611603	-3.18905	0.00142739	0.0123923	MESP2
ENSG00000232814	1.56917	-2.08102	0.654033	3.18183	0.00146349	0.012636	COL4A2-AS1
ENSG00000107562	667.053	-1.61852	0.50903	3.17962	0.00147467	0.0127126	CXCL12
ENSG00000232229	70.7017	-1.54422	0.485771	3.17891	0.00147831	0.0127341	LINC00865
ENSG00000174171	48.0023	1.65076	0.519353	-3.17851	0.00148036	0.0127451	LOC105370792
ENSG00000163395	57.588	-2.26194	0.711856	3.17753	0.00148537	0.0127748	IGFN1
ENSG00000188487	3.71327	-1.58441	0.498969	3.17537	0.00149648	0.0128504	INSC
ENSG00000230650	26.9075	-1.66509	0.524849	3.1725	0.00151131	0.0129575	LOC442041
ENSG00000259803	10.2481	-1.85881	0.58631	3.17036	0.00152252	0.013025	SLC22A31
ENSG00000196730	1438.71	-1.61427	0.509621	3.16759	0.00153706	0.0131204	DAPK1
ENSG00000146477	768.628	-1.74044	0.549485	3.1674	0.00153808	0.0131257	SLC22A3
ENSG00000100604	15.987	-1.92561	0.60799	3.16717	0.00153931	0.0131328	CHGA
ENSG00000170381	49.919	-2.37087	0.748715	3.16658	0.00154242	0.0131559	SEMA3E
ENSG00000172238	2.40049	3.94705	1.24659	-3.16627	0.00154407	0.0131666	ATOH1
ENSG00000077800	10.1116	1.88311	0.595504	-3.16221	0.00156579	0.0133106	FKBP6
ENSG00000266401	4.55789	-2.06763	0.654197	3.16056	0.00157467	0.0133668	LOC105371967
ENSG00000274997	9.70593	1.53261	0.48499	-3.16009	0.00157722	0.0133837	H2AC12
ENSG00000256574	5.79777	-1.7022	0.539493	3.15518	0.00160399	0.0135672	OR13A1
ENSG00000152582	141.032	-1.52311	0.483087	3.15287	0.00161674	0.0136594	SPEF2
ENSG00000228278	4.62897	-2.11294	0.670366	3.15192	0.00162203	0.0136901	ORM2
ENSG00000269526	2.85004	-3.42807	1.0883	3.14995	0.00163301	0.0137652	ERVV-1
ENSG00000180861	250.105	-2.26323	0.718748	3.14885	0.00163912	0.0138069	LINC01559
ENSG00000042980	573.987	-1.52719	0.485067	3.14842	0.00164157	0.0138197	ADAM28
ENSG00000182230	7.26839	-1.86516	0.593052	3.14503	0.00166072	0.0139454	FAM153B
ENSG00000199961	1.78635	1.5135	0.481845	-3.14106	0.00168337	0.0140962	SNORD1B
ENSG00000079931	476.628	-1.58902	0.505943	3.14071	0.0016854	0.0141024	MOXD1
ENSG00000257150	4.39284	-1.79513	0.571714	3.1399	0.00169003	0.0141209	PGAM1P5
ENSG00000169031	46.9171	-1.52867	0.487651	3.13477	0.00171988	0.0143185	COL4A3
ENSG00000175746	2.30155	-1.52338	0.486366	3.13216	0.00173523	0.0144389	LINC02915
ENSG00000157654	7.80173	-2.02993	0.648204	3.13162	0.00173848	0.0144587	PALM2AKAP2
ENSG00000172260	109.902	-1.65127	0.527446	3.13069	0.00174394	0.0144968	NEGR1
ENSG00000102466	9.71737	-1.52363	0.487111	3.12789	0.00176065	0.0145954	FGF14
ENSG00000124140	57.7551	-1.56854	0.501858	3.12546	0.00177526	0.0146796	SLC12A5
ENSG00000167779	2143.19	-1.58365	0.506734	3.12521	0.00177679	0.0146887	IGFBP6
ENSG00000242419	6.39262	-2.1941	0.702495	3.1233	0.00178836	0.0147658	PCDHGC4
ENSG00000144792	47.3865	-1.58954	0.509079	3.12239	0.00179391	0.0148069	ZNF660
ENSG00000182985	684.985	-1.80732	0.57886	3.1222	0.00179503	0.0148069	CADM1
ENSG00000235180	3.63533	-2.79202	0.894487	3.12137	0.00180013	0.014837	LINC00601
ENSG00000184937	67.8726	-2.21696	0.710426	3.1206	0.00180481	0.0148719	WT1
ENSG00000184613	651.173	1.85029	0.592991	-3.12026	0.00180689	0.0148816	NELL2
ENSG00000236740	315.464	1.58192	0.506978	-3.1203	0.00180668	0.0148816	LOC101927189
ENSG00000237787	1.46631	3.70503	1.18902	-3.11604	0.00183295	0.01507	LINC02877
ENSG00000262500	1.50912	3.276	1.05252	-3.11252	0.00185496	0.0152168	MAPK8IP1P1
ENSG00000200394	1.44326	2.17993	0.700923	-3.11008	0.00187034	0.0153202	SNORA38B
ENSG00000120471	743.225	2.17479	0.700789	-3.10334	0.00191349	0.0156194	TP53AIP1
ENSG00000241244	44.2807	-2.35629	0.759543	3.10224	0.00192061	0.0156645	IGKV1D-16
ENSG00000182459	18.8514	1.95162	0.629391	-3.10082	0.00192989	0.0157261	TEX19
ENSG00000281392	5.36568	-1.93254	0.62539	3.09014	0.00200065	0.016179	LINC00506
ENSG00000143369	9070.36	-1.6868	0.545938	3.08972	0.00200342	0.0161935	ECM1
ENSG00000274618	1.03122	2.64087	0.854982	-3.0888	0.00200965	0.0162359	H4C6
ENSG00000197057	28.525	1.87046	0.605577	-3.08872	0.00201019	0.0162363	DTHD1
ENSG00000228127	1.37018	-2.07011	0.670499	3.08742	0.00201905	0.0162959	LINC01649
ENSG00000260962	1.08348	3.62391	1.17384	-3.08722	0.00202035	0.0163024	LINC00557
ENSG00000214249	3.77759	-1.58777	0.51437	3.08683	0.00202301	0.0163119	CTAGE11P
ENSG00000107485	1048.05	-1.66774	0.540305	3.08666	0.00202416	0.0163172	GATA3
ENSG00000267710	155.247	1.75011	0.567633	-3.08318	0.00204805	0.0164696	EDDM13
ENSG00000188763	136.116	1.54558	0.501408	-3.08247	0.00205289	0.0165005	FZD9
ENSG00000168427	62.6241	-1.58652	0.515247	3.07913	0.00207603	0.016646	KLHL30
ENSG00000204361	0.967407	-2.65009	0.86066	3.07914	0.00207602	0.016646	NXPE2
ENSG00000140955	58.7521	1.59314	0.517483	-3.07863	0.00207954	0.016666	ADAD2
ENSG00000238271	64.3806	-1.69058	0.549169	3.07843	0.00208091	0.016669	IFNWP19
ENSG00000086696	215.028	-1.80362	0.586049	3.0776	0.00208675	0.0167076	HSD17B2
ENSG00000125740	3545.9	-1.67741	0.545193	3.07674	0.00209281	0.0167462	FOSB
ENSG00000113600	10.0588	-2.23729	0.727493	3.07535	0.00210259	0.0168019	C9
ENSG00000135917	34.2465	-1.7481	0.569101	3.07168	0.00212854	0.0169193	SLC19A3
ENSG00000242899	3.00398	1.62158	0.527956	-3.07143	0.00213036	0.0169256	RPL7P16
ENSG00000174514	599.291	-1.80697	0.588539	3.07027	0.00213865	0.0169751	MFSD4A
ENSG00000227964	3.55604	-2.15346	0.701467	3.06994	0.00214104	0.01699	LINC01429
ENSG00000272840	1.66931	2.34601	0.764226	-3.06978	0.00214215	0.0169948	LOC105374312
ENSG00000080854	25.4173	1.85807	0.606154	-3.06534	0.00217423	0.0172079	IGSF9B
ENSG00000227744	1.94609	-2.61592	0.853909	3.06346	0.00218791	0.0172707	LINC01940
ENSG00000237523	181.447	-1.64112	0.536065	3.06141	0.00220296	0.017348	LINC00857
ENSG00000137204	2.50433	-3.12209	1.02071	3.05873	0.0022228	0.0174775	SLC22A7
ENSG00000262686	5.82155	1.61739	0.528805	-3.05858	0.00222391	0.0174797	GLIS2-AS1
ENSG00000109101	1449.05	1.64879	0.539654	-3.05526	0.00224864	0.0176279	FOXN1
ENSG00000152977	2.17471	2.5722	0.842503	-3.05305	0.00226528	0.0177331	ZIC1
ENSG00000187855	1.6287	2.59381	0.850156	-3.05099	0.0022809	0.0178284	ASCL4
ENSG00000229688	1.94777	-1.90744	0.625924	3.0474	0.00230833	0.0179807	CRPPA-AS1
ENSG00000261649	1.90299	3.61479	1.18666	-3.04619	0.00231762	0.0180318	GOLGA6L7
ENSG00000115596	31.6319	-1.5565	0.510996	3.04602	0.00231895	0.0180379	WNT6
ENSG00000170899	1365.49	1.5733	0.516989	-3.0432	0.00234076	0.0181861	GSTA4
ENSG00000227188	3.35619	-2.42205	0.796568	3.0406	0.00236105	0.0183051	MGAT3-AS1
ENSG00000216588	3.42716	-1.6621	0.54695	3.03885	0.00237486	0.0183906	IGSF23
ENSG00000112981	9.76041	-1.82665	0.601552	3.03657	0.0023929	0.0184912	NME5
ENSG00000188778	1.29756	-2.16674	0.713631	3.03622	0.00239562	0.018508	ADRB3
ENSG00000197233	0.693017	-2.54084	0.836865	3.03614	0.00239631	0.0185085	OR1J2
ENSG00000130649	230.943	1.71625	0.565395	-3.03548	0.00240151	0.0185361	CYP2E1
ENSG00000070601	9.74082	-1.56228	0.514784	3.03484	0.00240666	0.0185672	FRMPD1
ENSG00000100721	19.0259	2.03868	0.672239	-3.03267	0.00242397	0.0186615	TCL1A
ENSG00000261217	13.2363	2.13896	0.705403	-3.03225	0.00242737	0.0186706	BCAP31P1
ENSG00000237803	1.15342	-2.46661	0.813835	3.03085	0.00243866	0.0187149	LINC00211
ENSG00000075340	358.049	-2.07276	0.684662	3.02742	0.00246652	0.018866	ADD2
ENSG00000270388	6.01201	1.90678	0.630214	-3.0256	0.00248141	0.0189492	MTCO3P22
ENSG00000118526	10.1321	-1.85897	0.614866	3.02338	0.0024997	0.0190713	TCF21
ENSG00000184012	1148.98	-1.69338	0.560359	3.02196	0.00251142	0.0191406	TMPRSS2
ENSG00000123500	650.726	-1.7992	0.595668	3.02047	0.0025238	0.019195	COL10A1
ENSG00000174469	424.45	2.54795	0.843802	-3.01961	0.00253104	0.0192216	CNTNAP2
ENSG00000167754	1542.28	-2.4433	0.809315	3.01898	0.00253631	0.0192483	KLK5
ENSG00000188039	106.838	-1.81011	0.599592	3.0189	0.00253693	0.0192486	NWD1
ENSG00000213468	117.372	1.66586	0.552114	-3.01723	0.00255092	0.0193459	FIRRE
ENSG00000135312	1.75799	-2.20568	0.7311	3.01693	0.00255348	0.0193564	HTR1B
ENSG00000228126	6.17936	-1.79343	0.59453	3.01655	0.00255671	0.019372	FALEC
ENSG00000177234	13.1523	-1.50388	0.498667	3.0158	0.002563	0.0193971	LINC01561
ENSG00000141449	78.3099	-2.03516	0.674868	3.01563	0.00256444	0.0193971	GREB1L
ENSG00000224389	210.902	-1.70875	0.566699	3.01526	0.00256758	0.0194143	C4B
ENSG00000179314	53.0216	-1.51544	0.502674	3.01475	0.0025719	0.0194426	WSCD1
ENSG00000110675	9.82479	-1.86665	0.619297	3.01414	0.00257712	0.0194731	ELMOD1
ENSG00000248329	9.05888	-2.10075	0.697311	3.01264	0.00258985	0.0195577	APELA
ENSG00000231131	2.78562	-2.64541	0.878488	3.01132	0.00260112	0.019632	LNCAROD
ENSG00000143167	21.5467	1.69435	0.56328	-3.00801	0.00262961	0.0198062	GPA33
ENSG00000248871	1.23628	-2.14753	0.714072	3.00744	0.00263461	0.0198304	TNFSF12-TNFSF13
ENSG00000185069	18.3358	2.48239	0.825906	-3.00566	0.00265007	0.0199377	KRT76
ENSG00000114656	109.943	1.56348	0.521059	-3.00058	0.00269465	0.0202362	CFAP92
ENSG00000259471	1.99175	2.21492	0.738283	-3.0001	0.00269894	0.0202546	LINC01169
ENSG00000213762	564.22	-1.59057	0.530342	2.99914	0.00270746	0.0202955	ZNF134
ENSG00000124196	2.19363	1.70004	0.567372	-2.99634	0.00273239	0.0204164	GTSF1L
ENSG00000173467	18.6924	-2.19447	0.732742	2.99487	0.0027456	0.0204884	AGR3
ENSG00000148948	16.8069	-1.97469	0.659663	2.99348	0.00275819	0.020563	LRRC4C
ENSG00000131183	33.892	1.65645	0.553423	-2.9931	0.00276162	0.0205691	SLC34A1
ENSG00000141431	8.47058	-1.53378	0.512425	2.99319	0.00276079	0.0205691	ASXL3
ENSG00000109321	1810.75	-1.7424	0.582118	2.9932	0.00276068	0.0205691	AREG
ENSG00000100557	3.94074	-2.95657	0.98827	2.99166	0.00277463	0.0206398	CCDC198
ENSG00000101282	45.8847	-2.24473	0.751266	2.98793	0.00280874	0.0208186	RSPO4
ENSG00000227815	1.58803	1.83073	0.612835	-2.98732	0.00281435	0.0208555	LOC100129734
ENSG00000134363	4554.93	-1.86036	0.623077	2.98576	0.00282874	0.0209367	FST
ENSG00000207019	3.57332	2.43245	0.814755	-2.98549	0.00283123	0.020943	RNU6-167P
ENSG00000173432	3164.19	-1.79271	0.601384	2.98098	0.00287328	0.0212255	SAA1
ENSG00000182968	3.85804	4.82881	1.62043	-2.97995	0.00288296	0.0212875	SOX1
ENSG00000237928	1.66844	-1.84021	0.617887	2.97824	0.00289913	0.0213753	NFIA-AS2
ENSG00000183715	1.65871	-1.7738	0.595774	2.9773	0.00290799	0.021415	OPCML
ENSG00000275896	4.48499	-2.5337	0.851905	2.97416	0.00293792	0.0215728	PRSS2
ENSG00000007306	455.327	-2.45058	0.824088	2.97369	0.00294243	0.0215942	CEACAM7
ENSG00000136834	1.93468	-1.78856	0.601957	2.97124	0.00296596	0.0217111	OR1J1
ENSG00000224114	26.4603	1.62806	0.548043	-2.97068	0.00297143	0.0217456	RPS14P1
ENSG00000168334	37.0657	-1.88704	0.635285	2.97039	0.00297425	0.0217526	XIRP1
ENSG00000106633	188.502	2.01109	0.677495	-2.96842	0.00299331	0.0218484	GCK
ENSG00000151379	2.68472	1.93141	0.650812	-2.9677	0.0030004	0.0218857	MSGN1
ENSG00000197408	3.37488	-2.29536	0.773683	2.96679	0.00300924	0.0219308	CYP2B6
ENSG00000203722	373.888	-1.60763	0.542125	2.96543	0.00302261	0.0219992	RAET1G
ENSG00000116014	24.7503	1.64389	0.554382	-2.96527	0.00302421	0.022006	KISS1R
ENSG00000251165	2.58326	4.06618	1.37275	-2.96206	0.00305586	0.0221679	F11-AS1
ENSG00000123407	32.102	-3.13076	1.05723	2.9613	0.00306343	0.0221936	HOXC12
ENSG00000180730	235.733	-1.84259	0.623303	2.95618	0.00311478	0.0224821	SHISA2
ENSG00000124785	376.456	1.71835	0.581291	-2.9561	0.0031156	0.0224828	NRN1
ENSG00000196867	132.837	-1.75716	0.594809	2.95416	0.00313525	0.02259	ZFP28
ENSG00000141485	168.874	-1.99367	0.674951	2.9538	0.00313886	0.0226111	SLC13A5
ENSG00000070526	979.214	-1.79879	0.609077	2.95331	0.00314383	0.0226408	ST6GALNAC1
ENSG00000168505	46.2881	-1.75064	0.593059	2.95188	0.00315851	0.022723	GBX2
ENSG00000184106	5.9956	-1.92244	0.651365	2.9514	0.00316338	0.0227382	TREML3P
ENSG00000152931	162.092	2.16937	0.735222	-2.95064	0.00317121	0.0227643	PART1
ENSG00000234210	1.96612	-2.42609	0.822209	2.9507	0.00317054	0.0227643	LOC101927914
ENSG00000204338	11.0314	-1.55869	0.528541	2.94905	0.00318755	0.0228523	CYP21A1P
ENSG00000255240	8.23893	2.13182	0.723005	-2.94855	0.00319267	0.0228741	LOC283194
ENSG00000256232	5.5233	-2.10921	0.715396	2.94831	0.0031952	0.0228832	LINC02387
ENSG00000262668	1.92747	-2.36947	0.803674	2.94829	0.00319532	0.0228832	OR1F1
ENSG00000169562	20.1158	-2.39602	0.813072	2.94687	0.00321004	0.0229587	GJB1
ENSG00000253998	17.7049	2.68967	0.912751	-2.94677	0.0032111	0.0229614	IGKV2-29
ENSG00000185860	41.7468	2.54674	0.86429	-2.94662	0.00321266	0.0229626	CCDC190
ENSG00000139144	24.6111	2.20478	0.748282	-2.94645	0.0032144	0.02297	PIK3C2G
ENSG00000269855	30.1943	-1.7904	0.607991	2.94478	0.00323185	0.0230748	RNF225
ENSG00000135697	79.9922	1.89352	0.643129	-2.94423	0.00323764	0.0231011	BCO1
ENSG00000106541	4234.89	-1.86385	0.6335	2.94214	0.00325952	0.0232222	AGR2
ENSG00000221845	2.02977	-2.68142	0.911816	2.94075	0.00327422	0.0232867	LINC02902
ENSG00000143469	39.1683	-2.45464	0.834972	2.93978	0.00328441	0.0233338	SYT14
ENSG00000249867	1.20505	-3.36934	1.14684	2.93792	0.00330417	0.0234356	LINC02742
ENSG00000001626	53.6872	-2.17023	0.738788	2.93755	0.00330818	0.0234482	CFTR
ENSG00000138131	590.716	-1.60515	0.546752	2.93579	0.00332695	0.0235301	LOXL4
ENSG00000255569	1.20484	2.42196	0.825731	-2.93311	0.00335583	0.0237095	TRAV1-1
ENSG00000197465	4.37704	-2.05944	0.702381	2.93209	0.00336691	0.0237517	GYPE
ENSG00000225595	3.32276	1.87501	0.639791	-2.93066	0.00338239	0.0238405	LINC01623
ENSG00000233539	8.38421	-1.8972	0.647558	2.92978	0.00339201	0.0238828	LOC730338
ENSG00000277865	4.30767	3.90065	1.33148	-2.92955	0.0033945	0.0238942	GOLGA6L22
ENSG00000165799	576.574	-1.77807	0.60704	2.92908	0.00339968	0.0239129	RNASE7
ENSG00000171889	89.2354	-1.54045	0.525957	2.92885	0.00340218	0.0239239	MIR31HG
ENSG00000154655	246.726	1.61075	0.550187	-2.92764	0.00341543	0.0239881	L3MBTL4
ENSG00000198521	191.374	-1.67342	0.571598	2.92762	0.00341567	0.0239881	ZNF43
ENSG00000133083	215.52	-1.6483	0.563205	2.92665	0.00342635	0.0240529	DCLK1
ENSG00000105695	4.09209	-2.73534	0.934773	2.92621	0.00343121	0.0240665	MAG
ENSG00000186191	6.4393	-2.61902	0.895206	2.92561	0.00343786	0.0241029	BPIFB4
ENSG00000154645	160.652	1.72381	0.589328	-2.92504	0.00344407	0.0241311	CHODL
ENSG00000258955	100.61	1.56177	0.5342	-2.92357	0.00346043	0.0242098	LINC00519
ENSG00000140522	4.10455	-1.76844	0.604883	2.92361	0.00345995	0.0242098	RLBP1
ENSG00000224451	1.10308	1.9354	0.66256	-2.9211	0.00348798	0.0243583	ATP5PBP1
ENSG00000213218	6.35491	2.02436	0.693045	-2.92096	0.00348952	0.0243618	CSH2
ENSG00000104327	202.478	2.44212	0.836619	-2.91904	0.00351113	0.0244764	CALB1
ENSG00000156968	172.186	-1.51451	0.519292	2.91648	0.00354003	0.0246467	MPV17L
ENSG00000185710	1.31509	2.51089	0.860959	-2.91639	0.00354106	0.0246487	SMG1P4
ENSG00000171564	20.7123	-3.0485	1.04685	2.91206	0.00359049	0.024935	FGB
ENSG00000144460	10.0603	-2.1054	0.724018	2.90794	0.00363817	0.0251867	NYAP2
ENSG00000175877	32.4325	1.59993	0.550587	-2.90587	0.00366237	0.0253224	TMEM270
ENSG00000254535	113.137	-1.67877	0.577718	2.90587	0.00366238	0.0253224	PABPC4L
ENSG00000104055	301.181	-1.59403	0.54897	2.90368	0.00368802	0.0254837	TGM5
ENSG00000180043	1.80722	-2.84554	0.981869	2.89808	0.00375451	0.025819	FAM71E2
ENSG00000198570	2.03525	-2.24421	0.774588	2.89729	0.003764	0.0258573	RD3
ENSG00000189068	8.81269	-2.43313	0.840263	2.89567	0.00378347	0.0259855	VSTM1
ENSG00000124157	1.76858	-2.86943	0.991015	2.89545	0.00378619	0.0259855	SEMG2
ENSG00000119919	65.9187	2.16327	0.747544	-2.89384	0.00380558	0.0260887	NKX2-3
ENSG00000257315	180.2	-1.59944	0.552861	2.89302	0.00381551	0.0261352	ZBED6
ENSG00000149972	19.4563	-2.37571	0.822324	2.88902	0.00386442	0.026399	CNTN5
ENSG00000248538	21.2501	-1.76762	0.612011	2.88822	0.00387424	0.0264459	LOC157273
ENSG00000227117	2.7396	-1.97932	0.685541	2.88723	0.00388646	0.0265112	HORMAD2-AS1
ENSG00000111262	1.50224	-2.64204	0.915136	2.88704	0.00388881	0.0265163	KCNA1
ENSG00000144278	10.8648	-1.74688	0.605364	2.88566	0.0039059	0.0266054	GALNT13
ENSG00000152092	11.927	-2.24706	0.779626	2.88223	0.00394875	0.0268474	ASTN1
ENSG00000215553	1.06281	-1.99089	0.691121	2.88067	0.00396834	0.0269418	KRT18P3
ENSG00000138472	1.12965	-2.71404	0.942191	2.88056	0.00396971	0.0269456	GUCA1C
ENSG00000131050	2.4923	-4.7563	1.65133	2.88028	0.00397328	0.0269643	BPIFA2
ENSG00000172987	22.2391	1.72042	0.597519	-2.87927	0.00398599	0.0270172	HPSE2
ENSG00000171401	128682	2.35823	0.820467	-2.87425	0.0040499	0.0273159	KRT13
ENSG00000228705	6.03793	-1.94335	0.676242	2.87375	0.0040563	0.0273536	LINC00659
ENSG00000182898	3.1843	-2.60493	0.906648	2.87314	0.00406411	0.027395	TCHHL1
ENSG00000139874	8.82758	-2.5327	0.882034	2.87144	0.00408612	0.0275118	SSTR1
ENSG00000248466	0.612802	2.03909	0.710266	-2.87089	0.00409322	0.0275519	LOC651644
ENSG00000232775	2.12512	3.12131	1.08808	-2.86863	0.00412259	0.0277044	BMS1P22
ENSG00000180347	8.56533	-3.07079	1.07066	2.86813	0.00412908	0.0277368	ITPRID1
ENSG00000006611	42.2731	2.52773	0.881559	-2.86734	0.00413936	0.0277945	USH1C
ENSG00000043039	3066.12	1.71807	0.600071	-2.86311	0.00419505	0.028117	BARX2
ENSG00000154316	18.1653	1.88256	0.657763	-2.86207	0.00420887	0.0281878	TDH
ENSG00000161055	36.1684	-2.11082	0.73771	2.86131	0.00421895	0.0282372	SCGB3A1
ENSG00000138109	34.9432	2.12842	0.743938	-2.86102	0.00422275	0.0282454	CYP2C9
ENSG00000250072	5.28064	-2.0325	0.710802	2.85945	0.00424383	0.028352	SH3TC2-DT
ENSG00000197565	1334.67	-2.08198	0.728924	2.85624	0.00428689	0.0285498	COL4A6
ENSG00000113924	29.6551	-1.68496	0.590542	2.85325	0.00432744	0.0287814	HGD
ENSG00000264268	0.719799	-2.53889	0.890152	2.8522	0.00434181	0.0288548	MIR4767
ENSG00000166118	1.15518	3.33511	1.17021	-2.85001	0.00437178	0.0290074	SPATA19
ENSG00000261764	1.71247	-1.68973	0.592965	2.84963	0.004377	0.0290362	KRT18P18
ENSG00000105650	108.569	-1.52261	0.534619	2.84803	0.00439905	0.0291649	PDE4C
ENSG00000129151	319.868	1.91875	0.674207	-2.84593	0.00442819	0.0292759	BBOX1
ENSG00000224215	3.82381	-1.65845	0.583655	2.84149	0.00449039	0.0295806	LOC105376453
ENSG00000138696	299.235	-1.63227	0.57452	2.84111	0.00449572	0.0296038	BMPR1B
ENSG00000238099	0.99972	-2.17365	0.765264	2.84039	0.00450579	0.0296525	LINC01625
ENSG00000231924	3.45331	-3.12734	1.10114	2.84008	0.00451024	0.0296699	PSG1
ENSG00000196565	1.77772	-1.66546	0.5867	2.8387	0.00452981	0.0297627	HBG2
ENSG00000236663	12.2047	-1.58961	0.560142	2.83787	0.0045416	0.0298168	FRGCA
ENSG00000255428	1.2209	2.14737	0.756703	-2.8378	0.00454258	0.0298174	LOC100132078
ENSG00000080511	1.36585	-2.45367	0.86473	2.8375	0.00454689	0.0298397	RDH8
ENSG00000129910	18.5122	-1.52142	0.536369	2.83652	0.00456082	0.0299014	CDH15
ENSG00000235269	1.7119	-4.21218	1.48504	2.8364	0.00456247	0.0299063	LINC02331
ENSG00000109424	4.81466	2.11881	0.747045	-2.83626	0.00456459	0.0299143	UCP1
ENSG00000187416	1.28131	-2.91219	1.02681	2.83616	0.00456601	0.0299169	LHFPL3
ENSG00000133169	4.77325	-1.76366	0.622941	2.83118	0.00463768	0.0302553	BEX1
ENSG00000249035	0.8931	-2.33445	0.824599	2.83101	0.00464012	0.0302612	CLMAT3
ENSG00000163739	6091.68	-1.59486	0.563696	2.8293	0.00466501	0.0303856	CXCL1
ENSG00000229769	1.38967	2.42088	0.855916	-2.82841	0.004678	0.0304522	TRBV10-2
ENSG00000168481	172.705	2.03596	0.72034	-2.82638	0.00470772	0.0306094	LGI3
ENSG00000249306	1.90977	-2.19205	0.776349	2.82353	0.00474977	0.0308283	LINC01411
ENSG00000105509	29.1812	-1.59955	0.566583	2.82316	0.00475533	0.0308401	HAS1
ENSG00000129988	7.80773	-1.70926	0.605948	2.82081	0.00479031	0.0309879	LBP
ENSG00000251491	8.64521	2.71734	0.96346	-2.82039	0.00479648	0.0310157	OR7E28P
ENSG00000257017	123.007	-2.26278	0.802632	2.8192	0.00481432	0.0311067	HP
ENSG00000109193	198.126	-2.0349	0.723004	2.8145	0.00488526	0.0314605	SULT1E1
ENSG00000278705	5.89417	1.61065	0.573023	-2.8108	0.00494183	0.0317225	H4C2
ENSG00000169605	6.61041	-2.50804	0.892825	2.80911	0.00496794	0.0318563	GKN1
ENSG00000095777	727.185	2.18016	0.776359	-2.80819	0.00498213	0.0319049	MYO3A
ENSG00000144406	7.5073	-1.67786	0.597628	2.80754	0.00499222	0.0319438	UNC80
ENSG00000145808	6.4761	2.32301	0.827915	-2.80585	0.00501837	0.0320925	ADAMTS19
ENSG00000095917	49.1807	-1.92517	0.686184	2.80562	0.00502196	0.0321093	TPSD1
ENSG00000144891	10.2025	-1.67726	0.597933	2.80511	0.00503	0.0321396	AGTR1
ENSG00000125851	2.31683	2.39524	0.855208	-2.80077	0.00509806	0.032469	PCSK2
ENSG00000169436	235.112	-1.5646	0.558805	2.79991	0.00511176	0.032532	COL22A1
ENSG00000146147	103.645	1.52818	0.546269	-2.79749	0.00515011	0.0327197	MLIP
ENSG00000251664	6.48814	-3.41051	1.21954	2.79655	0.00516509	0.0327896	PCDHA12
ENSG00000279891	2.77554	1.78861	0.639704	-2.79599	0.00517406	0.0328365	FLJ42393
ENSG00000100024	92.5807	1.61072	0.576087	-2.79597	0.00517445	0.0328365	UPB1
ENSG00000264717	2.73636	-1.91975	0.686774	2.79532	0.00518487	0.0328836	NPY4R2
ENSG00000255082	1.11993	-2.38648	0.853893	2.79482	0.00519291	0.032922	GRM5-AS1
ENSG00000161798	436.57	-2.18666	0.782596	2.79412	0.00520417	0.0329744	AQP5
ENSG00000078898	1.8839	-3.86174	1.38286	2.79258	0.00522889	0.0330613	BPIFB2
ENSG00000275410	6.21377	-1.60224	0.573763	2.7925	0.00523019	0.0330632	HNF1B
ENSG00000213412	8.66315	-1.59266	0.570806	2.79019	0.00526765	0.0332809	HNRNPA1P33
ENSG00000183347	2857.51	1.71472	0.614786	-2.78913	0.00528493	0.0333432	GBP6
ENSG00000186723	2.26657	-2.34371	0.841256	2.78597	0.00533681	0.0335973	OR10H1
ENSG00000230829	3.69672	2.48075	0.890833	-2.78475	0.00535691	0.0336721	RPL27P10
ENSG00000058404	232.77	1.60779	0.577398	-2.78455	0.00536015	0.0336721	CAMK2B
ENSG00000250120	15.635	-2.04701	0.73513	2.78456	0.00536006	0.0336721	PCDHA10
ENSG00000169427	15.6476	1.79682	0.645545	-2.78342	0.00537895	0.0337582	KCNK9
ENSG00000167232	254.252	-1.52353	0.547738	2.78149	0.00541104	0.0338823	ZNF91
ENSG00000214313	4.2416	3.01031	1.08265	-2.78051	0.00542744	0.0339529	AZGP1P1
ENSG00000183114	25.9672	-1.68095	0.605382	2.77667	0.00549185	0.0342759	FAM43B
ENSG00000142178	285.78	-1.77387	0.638858	2.77663	0.00549257	0.0342759	SIK1
ENSG00000167210	2.6791	-1.66592	0.6	2.77654	0.00549415	0.0342793	LOXHD1
ENSG00000259881	78.5959	1.55632	0.560872	-2.77482	0.00552323	0.0344283	LOC101927793
ENSG00000197769	3.05034	-1.51993	0.547988	2.77366	0.005543	0.0345124	MAP1LC3C
ENSG00000163083	650.116	-1.71589	0.618939	2.77232	0.00556588	0.0346027	INHBB
ENSG00000267909	98.545	1.5827	0.57096	-2.77199	0.0055714	0.0346165	CCDC177
ENSG00000154027	47.7366	1.62327	0.585676	-2.77161	0.00557792	0.0346384	AK5
ENSG00000103375	2.59667	-1.69925	0.613867	2.76811	0.00563829	0.0349346	AQP8
ENSG00000162592	1.87215	-2.57462	0.930258	2.76765	0.00564628	0.034961	CCDC27
ENSG00000165443	44.5895	-1.85137	0.669419	2.76564	0.00568112	0.035134	PHYHIPL
ENSG00000268442	5.94394	-1.63628	0.591855	2.76467	0.00569799	0.0352171	HAVCR1P1
ENSG00000257582	8.5327	2.77027	1.00311	-2.76167	0.00575067	0.0354646	LINC01475
ENSG00000144619	71.7368	-1.61604	0.585655	2.75936	0.00579141	0.0356645	CNTN4
ENSG00000130600	5002.18	-1.98559	0.719589	2.75934	0.00579185	0.0356645	H19
ENSG00000223658	32.008	-1.55643	0.564371	2.75781	0.00581904	0.0358194	C1GALT1C1L
ENSG00000270490	0.704821	-2.536	0.919939	2.7567	0.00583874	0.0359072	LETM1P1
ENSG00000163751	344.599	-1.56119	0.566716	2.75481	0.0058727	0.0360556	CPA3
ENSG00000197128	220.137	-1.6798	0.61002	2.75368	0.00589287	0.0361593	ZNF772
ENSG00000148965	18.2121	-1.73629	0.630777	2.75262	0.00591204	0.0362445	SAA4
ENSG00000225206	16.2919	-2.09872	0.762448	2.75261	0.00591223	0.0362445	MIR137HG
ENSG00000264464	8.40646	3.29966	1.19985	-2.75007	0.00595828	0.0364322	LINC02837
ENSG00000076716	1405.14	-1.52463	0.555227	2.74596	0.00603335	0.0367788	GPC4
ENSG00000164841	31.2732	1.63746	0.596494	-2.74514	0.00604845	0.0368471	TMEM74
ENSG00000111713	4.1256	-1.50763	0.549483	2.74373	0.00607462	0.0369793	GYS2
ENSG00000204091	5.40047	2.59788	0.947882	-2.74071	0.00613057	0.0372244	TDRG1
ENSG00000102854	7098.65	-2.06176	0.752452	2.74006	0.00614276	0.0372715	MSLN
ENSG00000244541	7.96921	-1.77078	0.646515	2.73896	0.00616334	0.0373748	LINC01213
ENSG00000207568	3.4834	1.77944	0.650807	-2.73421	0.0062531	0.0377666	MIR203A
ENSG00000258713	6.73037	-1.96004	0.717174	2.733	0.00627597	0.0378632	C20orf141
ENSG00000230408	1.9758	-2.07166	0.758391	2.73165	0.00630179	0.0379976	BZW1-AS1
ENSG00000185742	3.07152	-2.18372	0.799487	2.73141	0.00630643	0.0380021	C11orf87
ENSG00000101448	1.21973	-2.62112	0.959741	2.73107	0.00631287	0.0380207	EPPIN
ENSG00000214513	2.76943	-3.12309	1.14405	2.72985	0.0063363	0.0380962	NOTO
ENSG00000154342	202.245	-1.56267	0.572993	2.7272	0.00638743	0.0383119	WNT3A
ENSG00000163064	263.968	2.18815	0.802506	-2.72665	0.00639804	0.0383476	EN1
ENSG00000005981	4.60731	1.50928	0.554218	-2.72327	0.00646399	0.0386378	ASB4
ENSG00000259774	3.33807	1.75317	0.643793	-2.72319	0.00646557	0.0386383	LOC103171574
ENSG00000172179	1.12405	-1.88379	0.69225	2.72125	0.00650355	0.038776	PRL
ENSG00000134258	915.918	-1.92657	0.708284	2.72005	0.00652722	0.0388961	VTCN1
ENSG00000214842	34.474	1.65165	0.607279	-2.71976	0.00653299	0.0389165	RAD51AP2
ENSG00000248890	17.3845	-1.52197	0.559762	2.71895	0.00654886	0.0389688	HHIP-AS1
ENSG00000205642	1.94112	1.66238	0.611433	-2.71882	0.00655153	0.0389777	VCX3B
ENSG00000130540	72.3249	-2.14264	0.788316	2.718	0.00656781	0.0390535	SULT4A1
ENSG00000105894	2155.52	1.83335	0.674555	-2.71787	0.00657039	0.0390547	PTN
ENSG00000149328	783.518	1.72409	0.63488	-2.71562	0.00661513	0.0392156	GLB1L2
ENSG00000189152	0.595742	-2.31364	0.852593	2.71366	0.00665454	0.039392	GRAPL
ENSG00000187950	1.3191	-1.96566	0.724474	2.71322	0.00666328	0.0394296	OVCH1
ENSG00000212901	2.39483	3.25182	1.19932	-2.71139	0.00670025	0.0395796	KRTAP3-1
ENSG00000262155	4.90304	-1.50561	0.555451	2.7106	0.00671614	0.0396643	LINC02175
ENSG00000217236	111.009	1.87352	0.691344	-2.70997	0.00672894	0.0397128	SP9
ENSG00000065609	7.48701	-2.61258	0.964452	2.70888	0.00675116	0.0397999	SNAP91
ENSG00000099954	320.083	1.94087	0.716832	-2.70756	0.00677789	0.0399148	CECR2
ENSG00000122420	34.8643	-1.60045	0.591105	2.70757	0.00677788	0.0399148	PTGFR
ENSG00000183153	4.50085	-1.94742	0.719223	2.70767	0.00677568	0.0399148	GJD3
ENSG00000178187	16.3472	-1.70171	0.628609	2.7071	0.00678735	0.0399562	ZNF454
ENSG00000248964	2.4908	-1.67008	0.617091	2.70638	0.00680211	0.0400146	LOC101929470
ENSG00000240280	652.381	1.52491	0.56365	-2.70543	0.0068217	0.0401084	TCAM1P
ENSG00000250026	180.515	3.04188	1.12449	-2.70512	0.00682788	0.0401377	TMPRSS11BNL
ENSG00000276127	1.11923	-1.81245	0.670062	2.7049	0.00683256	0.0401488	LOC100132834
ENSG00000188517	7.78784	-1.64633	0.609167	2.70259	0.0068802	0.0403446	COL25A1
ENSG00000234737	2.72973	-1.67413	0.619639	2.70178	0.00689691	0.0404068	KRT18P15
ENSG00000229694	7.98491	1.64789	0.610208	-2.70054	0.00692279	0.0405163	LINC00484
ENSG00000136535	29.3348	-2.00171	0.741234	2.70051	0.00692323	0.0405163	TBR1
ENSG00000213100	1.76956	-1.98194	0.734009	2.70015	0.00693076	0.0405405	KRT18P68
ENSG00000200033	1.68947	-1.7088	0.633197	2.69869	0.00696126	0.0406828	RNU6-403P
ENSG00000226435	4.8379	1.76117	0.652784	-2.69793	0.00697718	0.0407471	ANKRD18DP
ENSG00000142698	1.01296	-3.06923	1.138	2.69703	0.00699617	0.0407977	C1orf94
ENSG00000175785	1337.13	1.51109	0.560383	-2.69654	0.0070064	0.0408239	PRIMA1
ENSG00000153822	8.79358	-2.00004	0.742168	2.69486	0.0070419	0.0409802	KCNJ16
ENSG00000176659	50.4677	-1.72077	0.63861	2.69456	0.00704824	0.0410027	LINC02910
ENSG00000166558	2.81098	-2.17206	0.806076	2.69461	0.00704705	0.0410027	SLC38A8
ENSG00000138100	127.039	2.05006	0.761553	-2.69195	0.00710361	0.0412658	TRIM54
ENSG00000255052	4.83933	-1.62082	0.602618	2.68964	0.00715299	0.0414433	LOC112268389
ENSG00000204711	1.19298	-3.00151	1.11598	2.68957	0.00715434	0.0414433	C9orf135
ENSG00000230927	1.20965	1.90065	0.707526	-2.68633	0.00722416	0.0417394	TMBIM7P
ENSG00000263815	0.585711	1.94436	0.72399	-2.68562	0.00723952	0.0418209	RN7SL426P
ENSG00000204362	48.9088	-1.74445	0.64967	2.68514	0.00724995	0.0418592	LINC02783
ENSG00000134323	118.259	1.54703	0.576326	-2.68429	0.00726838	0.0419509	MYCN
ENSG00000207863	1.39703	2.39951	0.894446	-2.68268	0.00730355	0.0420802	MIR125B2
ENSG00000243806	4.67271	2.3419	0.873486	-2.6811	0.00733817	0.0422283	RPL7P18
ENSG00000256870	6.39791	-2.29216	0.855182	2.68032	0.00735524	0.0422971	SLC5A8
ENSG00000261697	1.22421	2.1879	0.816779	-2.67869	0.00739101	0.0424363	LOC101928682
ENSG00000212402	2.05453	1.70433	0.636631	-2.67711	0.00742592	0.0425654	SNORA74B
ENSG00000125820	29.4721	-3.81736	1.42617	2.67665	0.00743621	0.0425996	NKX2-2
ENSG00000171551	43.6949	-1.675	0.625822	2.67648	0.00743991	0.0426092	ECEL1
ENSG00000143365	615.5	-1.61611	0.604198	2.6748	0.00747744	0.0427748	RORC
ENSG00000279418	2.69128	1.91035	0.714649	-2.67313	0.00751471	0.0429377	LINC00244
ENSG00000082175	108.072	-1.53826	0.575542	2.67272	0.00752391	0.0429739	PGR
ENSG00000275004	75.9728	-1.75918	0.658765	2.67042	0.00757562	0.0431514	ZNF280B
ENSG00000115648	1256.15	-1.55199	0.58132	2.66977	0.00759041	0.0432133	MLPH
ENSG00000234586	0.903215	2.96197	1.10972	-2.66912	0.00760497	0.0432887	LOC100130801
ENSG00000184811	2.44776	2.05854	0.772193	-2.66584	0.0076796	0.0436084	TRARG1
ENSG00000242767	0.966299	-1.82968	0.686425	2.66551	0.00768706	0.0436432	ZBTB20-AS4
ENSG00000163421	15.538	-1.5198	0.570221	2.66528	0.00769236	0.0436658	PROK2
ENSG00000214290	534.24	1.59976	0.600428	-2.66437	0.00771321	0.0437541	COLCA2
ENSG00000265369	1.49342	2.30155	0.864261	-2.66303	0.00774406	0.0438688	PCAT18
ENSG00000172137	296.392	-1.57882	0.592916	2.6628	0.0077494	0.0438916	CALB2
ENSG00000176083	241.824	1.62987	0.612841	-2.65954	0.00782483	0.0441749	ZNF683
ENSG00000176381	41.5645	-2.37547	0.893297	2.65922	0.00783215	0.0442012	PRR18
ENSG00000142484	1.21811	-2.96094	1.11628	2.6525	0.00798974	0.0448908	TM4SF5
ENSG00000243250	1.83931	1.69229	0.638095	-2.65209	0.00799943	0.0448998	RPS6P16
ENSG00000130700	3.10666	-1.98394	0.748887	2.64918	0.00806873	0.0452197	GATA5
ENSG00000166634	77.1357	2.6588	1.00395	-2.64833	0.00808901	0.0453179	SERPINB12
ENSG00000008196	11.8578	2.88953	1.0911	-2.64826	0.00809071	0.0453198	TFAP2B
ENSG00000179219	2.1592	-1.64826	0.62264	2.64721	0.00811597	0.0454074	LINC00311
ENSG00000129951	3.1338	-1.67	0.630835	2.64729	0.00811388	0.0454074	PLPPR3
ENSG00000137976	2.68677	2.05459	0.776168	-2.6471	0.00811855	0.0454141	DNASE2B
ENSG00000163736	12.2952	-1.75731	0.663989	2.64659	0.00813075	0.0454747	PPBP
ENSG00000137261	68.8578	1.51713	0.573342	-2.64612	0.00814209	0.045515	KIAA0319
ENSG00000254951	13.1718	-2.45842	0.9291	2.64602	0.00814442	0.0455203	LOC283299
ENSG00000205022	1.59743	1.76355	0.666733	-2.64507	0.0081675	0.0456334	PABPN1L
ENSG00000102539	3.98086	-1.5445	0.583928	2.64501	0.0081688	0.0456334	MLNR
ENSG00000173077	12.7112	-1.78899	0.676486	2.64454	0.0081802	0.0456739	DELEC1
ENSG00000168314	10.9104	2.19716	0.831472	-2.64249	0.00822994	0.0459051	MOBP
ENSG00000172399	2.45293	-1.7649	0.668328	2.64077	0.00827176	0.0461072	MYOZ2
ENSG00000130595	162.907	1.61092	0.610103	-2.64041	0.00828056	0.0461233	TNNT3
ENSG00000271227	1.2175	1.85502	0.704088	-2.63465	0.00842246	0.0466405	SREK1IP1P2
ENSG00000215807	1.46161	-1.68378	0.639461	2.63313	0.0084603	0.0468145	KRT18P65
ENSG00000237664	0.837559	-2.23075	0.847194	2.6331	0.00846098	0.0468145	LINC00316
ENSG00000278637	3.56278	1.80696	0.686467	-2.63227	0.00848174	0.0468901	H4C1
ENSG00000206113	2.83902	-1.64464	0.624828	2.63214	0.00848479	0.0468913	CFAP99
ENSG00000230970	1.25074	2.21112	0.840296	-2.63135	0.00850457	0.046977	HHATL-AS1
ENSG00000179292	21.6095	-1.53614	0.583997	2.63039	0.0085288	0.0470873	TMEM151A
ENSG00000223609	1.48168	-2.31987	0.882137	2.62983	0.0085427	0.0471482	HBD
ENSG00000213958	1.33677	-1.8212	0.692795	2.62877	0.00856939	0.0472561	KRT18P29
ENSG00000185681	3.41496	-2.05275	0.781217	2.62763	0.00859828	0.0473762	MORN5
ENSG00000099869	7.47185	-1.62625	0.620123	2.62247	0.00872954	0.0479392	IGF2-AS
ENSG00000277678	3.7005	-1.50598	0.574832	2.61986	0.00879651	0.0481469	RNU1-153P
ENSG00000196167	427.577	1.6015	0.612662	-2.61401	0.00894874	0.0487233	COLCA1
ENSG00000168634	0.880757	-2.16576	0.829356	2.61137	0.00901794	0.0490179	WFDC13
ENSG00000236268	4.60357	2.12041	0.812131	-2.61092	0.00902983	0.0490664	LINC01361
ENSG00000188000	5.09415	1.86668	0.716567	-2.60503	0.0091865	0.0497133	OR7D2
